# Supplementary material for: Comparative Transcriptome Analysis Provides Insight into the Effect of 6-BA on Flower Development and Flowering in Bougainvillea
Source: Plants (Basel). 2025 Nov 10;14(22):3442. doi: 10.3390/plants14223442 (PMC12656518; doi:10.3390/plants14223442)
Supplement: Supplementary file 1 [file plants-14-03442-s001.zip]

Archive with 10 entries (9 files):
- Supplementary Figures/
- Supplementary Figures/Supplementary Figure S1 Inflorescence morphology of B. glabra 'Sao Paulo'.pdf
- Supplementary Figures/Supplementary Figure S2 The correlation analysis of RNA sequencing samples between CK and 6-BA groups.pdf
- Supplementary Figures/Supplementary Figure S3 Heatmap cluster of up-regulated DEGs enriched in photoperiodism regulation of flowering under 6-BA treatment.pdf
- Supplementary Figures/Supplementary Figure S4 Validation of the expression of flowering-related genes using qRT-PCR analysis3.pdf
- Supplementary Figures/Supplementary Figure S5 Neighbor-Joining tree analysis of Bou_64595 and other homologous FLOWERING LOCUS C proteins.pdf
- Supplementary Figures/Supplementary Figure S6 Neighbor-Joining tree analysis of Bou_913 and other homologous FLOWERING LOCUS T proteins.pdf
- Supplementary Figures/Supplementary Figure S7 Neighbor-Joining tree analysis of Bou_19129 and SPL proteins.pdf
- Supplementary Figures/Supplementary Figure S8 Phenotypic effects of GA treatment on B. glabra 'Sao Paulo'.pdf
- Supplementary Tables.xlsx
