# Supplementary material for: Comparative Transcriptome Analysis Provides Insight into the Effect of 6-BA on Flower Development and Flowering in Bougainvillea
Source: Plants (Basel). 2025 Nov 10;14(22):3442. doi: 10.3390/plants14223442 (PMC12656518; doi:10.3390/plants14223442)
Supplement: Supplementary file 1 [file plants-14-03442-s001.zip › Supplementary Tables.xlsx]

## Sheet: Supplementary Table S1
Supplementary Table S1. PCR primer sequences used in this study.
Gene	Primer	Primer sequence（5'-3'）	Length/bp	Gene ID	Annotation
Actin	Actin-F	TAGACCCTCCTATCCAAACA	252	/	/
	Actin-R	TTTTCCAGCCTTCACTTATC	252		#N/A
AGL24	AGL24-F	GAAGCAACAGGTGAAGTGGA	216	Bou_132108	MADS-box protein AGL24-like
	AGL24-R	GGAGTATCAGCGGAGGAGTG	216	#N/A	#N/A
AP2	AP2-F	ACCGCCCCATGTAGAGGA	85	Bou_36955	APETALA2-like protein 3
	AP2-R	TCAGAGCTGGAATGCGGC	85	#N/A	#N/A
CD3	CD3-F	CACTCTGCCTTGGTGGTATAA	118	Bou_129024	cytokinin dehydrogenase 3
	CD3-R	ATGGATTTGATGGTTGGGA	118	#N/A	#N/A
COL3	COL3-F	CTTGGGAGTGACACGCGT	118	Bou_17777	B-box zinc finger protein 32/CONSTANS-LIKE 3
	COL3-R	GTGACCTCCCGCGTTTGA	118	#N/A	#N/A
COL4	COL4-F	GCTGCCTCGTGGTTACTCC	203	Bou_28180	zinc finger protein CONSTANS-LIKE 4
	COL4-R	TGCTGATGAAGGTGATGCTCT	203	#N/A	#N/A
FD	FD-F	TGAAAATGTGTGTTGTGTGTGG	111	Bou_15157	protein FD
	FD-R	CGCTGTTGAAGCCCGATG	111	#N/A	#N/A
FLC	FLC-F	TAATCACCCGTTCACCAGC	188	Bou_64595	MADS-box transcription factor 23 isoform X2 / FLOWERING LOCUS C
	FLC-R	CATAGTGACAGCAATGCCAGT	188	#N/A	#N/A
FTIP1	FTIP1-F	TCGGGATTTGGCGCTACC	83	Bou_39834	FT-interacting protein 1-like
	FTIP1-R	AGGGTGTGCCACATCAGC	83	#N/A	#N/A
DELLA	DELLA-F	TTCATCTCCGGCGTATCTCC	250	Bou_122408	DELLA protein SLN1-like
	DELLA-R	AATCCTCCTCCACGTCACTG	250	#N/A	#N/A
GI	GI-F	CAGCAGCATCCAGGGCAT	85	Bou_25971	protein GIGANTEA
	GI-R	GCAACACCAAGTGCCACG	85	#N/A	#N/A
GRF7	GRF7-F	TCCAACTTTCTCTCCTGCGT	190	Bou_71131	growth-regulating factor 7-like
	GRF7-R	TCCTCTATGCATGTGACGCT	190	#N/A	#N/A
LFY	LFY-F	CGTCGTCATCCACCTCATC	171	Bou_64302	LOW QUALITY PROTEIN: floricaula/leafy homolog
	LFY-R	AGCAAACAAGGAAGCATCAA	171	#N/A	#N/A
SOC1	SOC1-F	GACATGTTCGGTTGAGGAGC	198	Bou_116537	MADS-box protein SOC1-like
	SOC1-R	TCTAGTTCGCCTGTCAAGCA	198	#N/A	#N/A
SPL4	SPL4-F	CCGTCAGATCCGCCGTAC	149	Bou_142105	squamosa promoter-binding-like protein 4
	SPL4-R	GGCGGAGGAGGAGGAAGA	149	#N/A	#N/A
SPL9	SPL9-F	CGACGGAGCTCCCATGTC	100	Bou_110605	squamosa promoter-binding-like protein 9
	SPL9-R	GCCCCATGATGAGCTGCT	100	#N/A	#N/A
SPL13	SPL13-F	GGCGTTCGCAGACCCTAT	103	Bou_19129	squamosa promoter-binding-like protein 16 / SPL13
	SPL13-R	AATGCCGGGGCTCAAACA	103	#N/A	#N/A
VRN1	VRN1-F	TTTGCAGGGGGAGCTGTG	102	Bou_88844	B3 domain-containing transcription factor VRN1
	VRN1-R	TTCCTTGCACGCTTCGGT	102	#N/A	#N/A
WOX3	WOX3-F	TAGGGACAGAGATAGAGGGGA	128	Bou_67474	WUSCHEL-related homeobox 3-like
	WOX3-R	GTTGGTCATAGAGTGGCGTAA	128	#N/A	#N/A
WOX4	WOX4-F	GGTCAGACTTGCGGGGAC	91	Bou_102002	WUSCHEL-related homeobox 4-like isoform X1
	WOX4-R	AACAACCACGACGACGCT	91	#N/A	#N/A
YABBY1	YABBY1-F	AGCCTATGATGCCGATTCGA	204	Bou_789	axial regulator YABBY 1-like
	YABBY1-R	AGTGGGCCCAATTCTTAGCT	204	#N/A	#N/A
FT	FT-F	CCCAAGGCCATCAGTGGG	143	Bou_913	protein HEADING DATE 3A / FLOWERING LOCUS T
	FT-R	CGACTGGCAAGCCGAGAT	143	#N/A	#N/A

## Sheet: Supplementary Table S2
Supplementary Table S2. Statistics of RNA sequencing data from thorns of 6-BA treatment and control group.
Samples	SRA accession	Raw reads	Clean reads	the proportion of clean reads (%)	GC content (%)	Clean data		QC data
						Q20	Q30	Q20	Q30
CK1	SAMN44525952	46181866	45766112	0.991	0.4363	0.9803	0.943	0.9857	0.9513
CK2	SAMN44525953	43384844	42959536	0.9902	0.4386	0.9798	0.9423	0.9857	0.9514
CK3	SAMN44525954	53443748	52891316	0.9897	0.4369	0.9772	0.9364	0.984	0.9469
BA1	SAMN44525955	51918018	51382436	0.9897	0.4321	0.981	0.9448	0.9863	0.9528
BA2	SAMN44525956	36925122	36507816	0.9887	0.431	0.9807	0.9442	0.9862	0.9526
BA3	SAMN44525957	46961430	46513078	0.9905	0.4327	0.9822	0.9475	0.987	0.9548
Note: Clean data represents the data after roughly filtered, and QC data represents the data after rigorous quality control.

## Sheet: Supplementary Table S3
Supplementary Table S3. DEGs obtained by comparasion with 6-BA and CK group.
gene_id	log2FoldChange	pvalue	padj	CK1_readcount	CK2_readcount	CK3_readcount	BA1_readcount	BA2_readcount	BA3_readcount	Annotation
Bou_122649	26.4429	1.3e-11	6.11e-10	0	0	0	369.037	0	5156.25	transmembrane 9 superfamily member 8-like [Chenopodium quinoa]
Bou_125101	19.3721	6.88e-09	1.97e-07	0	0	0	0	89.4449	0	pentatricopeptide repeat-containing protein At5g28460-like [Chenopodium quinoa]
Bou_4645	12.1081	0.00194062	0.0129705	0	0	0	1113.35	0	1182.49	zinc finger protein GIS2-like isoform X1 [Amaranthus tricolor]
Bou_39631	11.0951	0.00451421	0.0258679	0	0	0	720.247	0	417.349	serine carboxypeptidase-like 50 [Beta vulgaris subsp. vulgaris]
Bou_23929	10.5709	0.0068189	0.0360944	0	0	0	562.47	0	228.548	receptor protein kinase TMK1-like [Spinacia oleracea]
Bou_61139	10.5469	0.00694603	0.0366424	0	0	0	0	396.458	381.576	casein kinase 1-like protein 10 [Chenopodium quinoa]
Bou_129763	10.4163	0.00767676	0.0396323	0	0	0	0	576.557	134.148	vacuolar protein sorting-associated protein 26A isoform X1 [Beta vulgaris subsp. vulgaris]
Bou_102640	10.3446	0.00810653	0.041402	0	0	0	463.525	0	212.649	alpha-N-acetylglucosaminidase-like isoform X1 [Chenopodium quinoa]
Bou_129579	10.3384	1.05e-14	7.57e-13	0	0	0	166.691	148.672	357.728	protein TOO MANY MOUTHS [Beta vulgaris subsp. vulgaris]
Bou_120365	10.1663	2.07e-14	1.45e-12	0	0	0	113.207	204.273	280.22	chaperone protein dnaJ 10 [Spinacia oleracea]
Bou_23331	10.1484	5.2e-15	3.91e-13	0	0	0	154.211	165.594	270.283	transcription factor MYB17 [Beta vulgaris subsp. vulgaris]
Bou_22128	10.1452	5.96e-12	2.94e-10	0	0	0	257.613	44.7224	286.182	protein argonaute 7-like [Chenopodium quinoa]
Bou_55642	10.1315	3.83e-15	2.91e-13	0	0	0	196.107	245.369	142.097	protein ANTI-SILENCING 1-like isoform X3 [Chenopodium quinoa]
Bou_54855	10.1314	0.00951479	0.0469172	0	0	0	0	430.302	153.028	uncharacterized protein LOC110707887 [Chenopodium quinoa]
Bou_145615	10.0755	1.92e-11	8.7e-10	0	0	0	338.73	41.0963	180.851	uncharacterized protein LOC130821806 isoform X1 [Amaranthus tricolor]
Bou_82127	10.0715	1.37e-15	1.09e-13	0	0	0	182.736	197.02	179.858	uncharacterized protein LOC104908692 [Beta vulgaris subsp. vulgaris]
Bou_88241	9.5977	5.45e-11	2.29e-09	0	0	0	45.4611	116.037	241.466	protein UNUSUAL FLORAL ORGANS [Beta vulgaris subsp. vulgaris]
Bou_135414	9.5852	8.86e-12	4.25e-10	0	0	0	53.4837	181.307	164.952	putative calcium-transporting ATPase 11, plasma membrane-type [Beta vulgaris subsp. vulgaris]
Bou_112410	9.44819	3.59e-10	1.3e-08	0	0	0	171.148	27.8004	163.959	SNF2 domain-containing protein CLASSY 2-like [Chenopodium quinoa]
Bou_132108	9.38466	1.6e-09	5.16e-08	0	0	0	183.627	20.5481	143.091	MADS-box protein AGL24-like [Chenopodium quinoa]
Bou_140856	9.31103	2.66e-11	1.18e-09	0	0	0	53.4837	109.993	166.94	scarecrow-like protein 18 [Chenopodium quinoa]
Bou_60074	9.28448	4.95e-12	2.46e-10	0	0	0	155.103	83.4013	85.4572	ribonuclease 1-like [Chenopodium quinoa]
Bou_140109	9.27918	1.66e-12	8.82e-11	0	0	0	111.424	129.332	82.4762	photosystem II 10 kDa polypeptide, chloroplastic [Prosopis alba]
Bou_28850	9.26141	2.78e-08	7.13e-07	0	0	0	21.3935	42.305	255.378	floral homeotic protein PMADS 2 [Beta vulgaris subsp. vulgaris]
Bou_36466	9.09081	3.03e-10	1.11e-08	0	0	0	51.7009	62.8532	168.927	CO(2)-response secreted protease-like [Chenopodium quinoa]
Bou_139480	8.90863	3.8e-09	1.13e-07	0	0	0	147.971	74.9403	26.8296	boron transporter 4-like [Spinacia oleracea]
Bou_23969	8.89115	1.47e-11	6.84e-10	0	0	0	78.4427	87.0275	81.4825	multiple C2 domain and transmembrane region protein 10 [Amaranthus tricolor]
Bou_86490	8.83356	4.83e-11	2.06e-09	0	0	0	74.8771	62.8532	99.3689	putative lipid-binding protein AIR1B [Chenopodium quinoa]
Bou_138610	8.74524	8.22e-11	3.35e-09	0	0	0	92.705	67.688	62.6024	PREDICTED: B3 domain-containing protein Os03g0120900 [Vitis vinifera]
Bou_140044	8.63891	1.99e-10	7.59e-09	0	0	0	52.5923	71.3142	83.4699	probable LRR receptor-like serine/threonine-protein kinase At1g67720 [Chenopodium quinoa]
Bou_31096	8.62618	1.47e-09	4.78e-08	0	0	0	38.33	62.8532	104.337	WUSCHEL-related homeobox 9-like isoform X3 [Chenopodium quinoa]
Bou_103072	8.52764	1.33e-09	4.35e-08	0	0	0	37.4386	76.149	78.5014	transcription factor TGA2-like [Chenopodium quinoa]
Bou_63274	8.4844	9.36e-09	2.62e-07	0	0	0	25.8504	70.1054	90.4257	uncharacterized protein LOC103854542 isoform X1 [Brassica rapa]
Bou_37943	8.42434	4.29e-20	5.88e-18	0	0	3.56351	591.886	381.954	303.075	alpha carbonic anhydrase 7-like [Chenopodium quinoa]
Bou_123608	8.41774	2.08e-14	1.45e-12	6.47418	0	0	498.289	314.266	1417.99	uncharacterized protein LOC104894196 [Beta vulgaris subsp. vulgaris]
Bou_94687	8.39314	3.2e-09	9.71e-08	0	0	0	85.5739	42.305	46.7034	growth-regulating factor 7-like [Chenopodium quinoa]
Bou_61070	8.35951	2.63e-09	8.11e-08	0	0	0	38.33	58.0183	74.5267	probable glycerol-3-phosphate acyltransferase 3 [Chenopodium quinoa]
Bou_20827	8.33257	1.14e-07	2.59e-06	0	0	0	58.832	93.071	15.899	protein SODIUM POTASSIUM ROOT DEFECTIVE 3 [Beta vulgaris subsp. vulgaris]
Bou_57557	8.31075	1.16e-09	3.85e-08	0	0	0	55.2665	53.1834	56.6403	cellulose synthase-like protein E1 [Chenopodium quinoa]
Bou_51471	8.28744	2.9e-07	6.06e-06	0	0	0	96.2706	53.1834	12.918	phosphoethanolamine N-methyltransferase [Chenopodium quinoa]
Bou_13976	8.24311	2.22e-09	6.94e-08	0	0	0	58.832	51.9747	46.7034	probable protein phosphatase 2C 72 isoform X2 [Spinacia oleracea]
Bou_48958	8.16474	1.76e-12	9.32e-11	0	3.04639	0	177.387	129.332	523.674	uncharacterized protein LOC130818086 [Amaranthus tricolor]
Bou_95015	8.16276	1.25e-07	2.83e-06	0	0	0	16.9365	67.688	64.5898	developmental protein SEPALLATA 1-like [Chenopodium quinoa]
Bou_71433	8.16205	5.06e-05	0.000597214	0	0	0	2.67418	12.0871	134.148	indole-3-pyruvate monooxygenase YUCCA6-like [Chenopodium quinoa]
Bou_6363	8.15755	2.85e-08	7.28e-07	0	0	0	25.8504	53.1834	69.5582	growth-regulating factor 5-like [Amaranthus tricolor]
Bou_124311	8.12763	3.87e-08	9.68e-07	0	0	0	27.6332	42.305	75.5203	defensin-like protein 1 [Amaranthus tricolor]
Bou_116984	8.11279	3.55e-07	7.26e-06	0	0	0	20.5021	29.0092	94.4004	axial regulator YABBY 5 [Amaranthus tricolor]
Bou_137952	8.10221	1.03e-06	1.89e-05	0	0	0	97.162	32.6353	12.918	putative protein phosphatase 2C-like protein 44 [Beta vulgaris subsp. vulgaris]
Bou_37460	8.059	4.36e-07	8.77e-06	0	0	0	67.746	58.0183	12.918	protein synthesis inhibitor PD-S2 isoform X1 [Beta vulgaris subsp. vulgaris]
Bou_14013	8.05268	1.22e-07	2.77e-06	0	0	0	62.3976	56.8096	18.8801	serine/threonine-protein kinase D6PKL2 [Spinacia oleracea]
Bou_36075	8.04293	4.81e-08	1.18e-06	0	0	0	30.3074	36.2614	70.5519	uncharacterized protein LOC110774644 isoform X1 [Spinacia oleracea]
Bou_148369	8.01493	0.000552129	0.00460517	0	0	0	32.0902	0	102.35	cytochrome P450 76AD1 [Beta vulgaris subsp. vulgaris]
Bou_109855	7.99262	0.000600719	0.00493833	0	0	0	102.51	0	29.8107	pathogen-related protein [Beta vulgaris subsp. vulgaris]
Bou_94822	7.96973	2.4e-08	6.26e-07	0	0	0	40.1127	55.6009	34.7791	aldehyde dehydrogenase family 3 member F1 isoform X1 [Beta vulgaris subsp. vulgaris]
Bou_59813	7.96762	6.54e-08	1.56e-06	0	2.03093	1.78176	51.7009	18.1307	879.415	PWWP domain-containing protein 5-like [Spinacia oleracea]
Bou_3937	7.87459	1.21e-05	0.000170959	0	0	0	55.2665	62.8532	3.97476	endo-1,3;1,4-beta-D-glucanase-like [Chenopodium quinoa]
Bou_147958	7.8586	2.78e-06	4.62e-05	0	0	0	8.91394	42.305	69.5582	high mobility group B protein 15 [Beta vulgaris subsp. vulgaris]
Bou_117272	7.82897	1.45e-07	3.25e-06	0	0	0	58.832	31.4266	27.8233	putative lipid-binding protein AIR1B [Chenopodium quinoa]
Bou_133992.2	7.82452	6.44e-08	1.54e-06	0	0	0	48.1353	39.8876	29.8107	uncharacterized protein LOC104895648 isoform X2 [Beta vulgaris subsp. vulgaris]
Bou_53880	7.74495	0.000924277	0.00707652	0	0	0	76.6599	0	34.7791	bHLH transcription factor RHL1-like [Tripterygium wilfordii]
Bou_73607	7.72068	0.00109736	0.00816371	0	0	0	0	47.1399	62.6024	probable beta-1,4-xylosyltransferase IRX10L [Beta vulgaris subsp. vulgaris]
Bou_149124	7.69561	8.46e-14	5.44e-12	0	2.03093	2.67264	196.998	120.871	656.828	serine carboxypeptidase-like 20 [Chenopodium quinoa]
Bou_69076	7.67672	7.04e-06	0.000105462	0	0	0	8.02255	33.844	64.5898	transcriptional regulator SUPERMAN-like [Beta vulgaris subsp. vulgaris]
Bou_85717	7.67318	4.7e-13	2.7e-11	0	0	2.67264	139.058	137.793	292.144	transcription factor MYB17 [Beta vulgaris subsp. vulgaris]
Bou_30316	7.66429	0.00225448	0.0146747	0	0	0	8.91394	96.6972	0	uncharacterized protein LOC104906461 [Beta vulgaris subsp. vulgaris]
Bou_111971	7.64983	6.01e-07	1.17e-05	0	0	0	26.7418	22.9656	54.6529	agamous-like MADS-box protein MADS2 [Beta vulgaris subsp. vulgaris]
Bou_139064.1	7.64433	2.78e-07	5.84e-06	0	0	0	31.1988	47.1399	25.8359	#N/A
Bou_109492	7.61592	1.24e-06	2.25e-05	0	0	0	30.3074	16.922	54.6529	syntaxin-related protein KNOLLE [Amaranthus tricolor]
Bou_85796	7.61563	2.24e-07	4.83e-06	0	0	0	31.1988	29.0092	41.7349	#N/A
Bou_2707	7.60287	2.49e-07	5.3e-06	0	0	0	30.3074	29.0092	41.7349	AP-4 complex subunit epsilon [Beta vulgaris subsp. vulgaris]
Bou_27629	7.60168	8.13e-06	0.000119891	0	0	0	57.9406	35.0527	7.94951	expansin-A4 [Beta vulgaris subsp. vulgaris]
Bou_93999	7.57283	2.82e-07	5.91e-06	0	0	0	36.5472	26.5917	35.7728	AAA-ATPase At3g28580 [Beta vulgaris subsp. vulgaris]
Bou_80977	7.57264	3.25e-07	6.71e-06	0	0	0	29.416	27.8004	41.7349	peroxisomal ATPase PEX6 [Amaranthus tricolor]
Bou_15759.1	7.57018	0.00247336	0.0158785	0	0	0	0	87.0275	11.9243	transcriptional corepressor LEUNIG isoform X1 [Beta vulgaris subsp. vulgaris]
Bou_71684	7.56903	6.53e-06	9.88e-05	0	0	0	30.3074	9.66972	58.6276	defensin-like protein [Beta vulgaris subsp. vulgaris]
Bou_30098	7.55512	3.92e-07	7.94e-06	0	0	0	25.8504	30.2179	41.7349	LOW QUALITY PROTEIN: dof zinc finger protein DOF3.4-like [Actinidia eriantha]
Bou_95496	7.54558	2.07e-17	2.11e-15	3.69953	0	0	223.74	207.899	269.29	myb family transcription factor MPH1 [Beta vulgaris subsp. vulgaris]
Bou_106811	7.53213	0.00156783	0.0109277	0	0	0	41.8955	54.3922	0	rab GTPase-activating protein 22 isoform X1 [Beta vulgaris subsp. vulgaris]
Bou_134837	7.49513	0.00154477	0.0107893	0	0	0	57.9406	0	35.7728	paladin-like isoform X2 [Chenopodium quinoa]
Bou_35051	7.47643	1.31e-11	6.12e-10	6.47418	0	0	320.011	160.759	680.677	uncharacterized protein LOC130806889 [Amaranthus tricolor]
Bou_105456	7.46917	0.00270512	0.0170333	0	0	0	0	77.3577	14.9053	adenine DNA glycosylase-like [Chenopodium quinoa]
Bou_35200	7.45522	2.98e-06	4.92e-05	0	0	0	13.3709	36.2614	41.7349	uncharacterized protein LOC125497972 [Beta vulgaris subsp. vulgaris]
Bou_22200	7.45168	2.66e-06	4.44e-05	0	0	0	19.6107	50.766	20.8675	root phototropism protein 3 [Spinacia oleracea]
Bou_57945	7.43135	0.00399774	0.0234837	0	0	0	84.6825	0	4.96844	two-component response regulator-like APRR5 isoform X4 [Spinacia oleracea]
Bou_66159	7.4128	2.38e-06	4.03e-05	0	0	0	45.4611	18.1307	24.8422	cytochrome P450 734A1 [Spinacia oleracea]
Bou_125125	7.39607	8.34e-06	0.00012259	0	0	0	13.3709	20.5481	53.6592	peroxidase 5-like [Chenopodium quinoa]
Bou_55681	7.38986	2.06e-06	3.54e-05	0	0	0	38.33	16.922	31.798	protein EPIDERMAL PATTERNING FACTOR 1 [Beta vulgaris subsp. vulgaris]
Bou_101699	7.36219	5.3e-06	8.22e-05	0	0	0	12.4795	31.4266	41.7349	uncharacterized protein LOC104888295 [Beta vulgaris subsp. vulgaris]
Bou_10593	7.35572	0.00234107	0.0151546	0	0	0	35.6558	49.5573	0	homeobox protein ATH1 [Beta vulgaris subsp. vulgaris]
Bou_88021	7.35527	1.01e-06	1.86e-05	0	0	0	26.7418	26.5917	31.798	probable protein phosphatase 2C 34 [Chenopodium quinoa]
Bou_149930	7.33273	2.48e-06	4.17e-05	0	0	0	32.9816	16.922	33.7854	tropinone reductase homolog At5g06060-like [Chenopodium quinoa]
Bou_123167	7.31185	4.24e-06	6.73e-05	0	0	0	21.3935	43.5137	17.8864	uncharacterized protein LOC110782629 [Spinacia oleracea]
Bou_72346	7.30854	0.00409787	0.0239586	0	0	0	0	10.8784	71.5456	transcription factor MUTE-like [Chenopodium quinoa]
Bou_1506	7.30476	0.00231785	0.0150356	0	0	0	46.3525	0	35.7728	KH domain-containing protein HEN4-like isoform X3 [Spinacia oleracea]
Bou_70642	7.3009	6.96e-06	0.000104662	0	0	0	37.4386	32.6353	11.9243	cyclic nucleotide-gated ion channel 4 [Beta vulgaris subsp. vulgaris]
Bou_34873	7.26933	0.00317563	0.0194508	0	0	0	0	26.5917	53.6592	MAR-binding filament-like protein 1 isoform X2 [Beta vulgaris subsp. vulgaris]
Bou_142616	7.26903	8.75e-06	0.0001282	0	0	0	18.7193	15.7133	45.7097	UDP-glycosyltransferase 87A1-like [Chenopodium quinoa]
Bou_5670	7.26706	5.23e-05	0.000613507	0	0	0	43.6783	31.4266	4.96844	uncharacterized protein LOC104900204 [Beta vulgaris subsp. vulgaris]
Bou_107933.1	7.26466	0.00258595	0.0164503	0	0	0	31.1988	0	48.6907	anthocyanidin 3-O-glucosyltransferase 5 [Beta vulgaris subsp. vulgaris]
Bou_104958	7.26025	0.00304993	0.0188091	0	0	0	0	35.0527	44.716	uncharacterized protein LOC104888681 [Beta vulgaris subsp. vulgaris]
Bou_123053	7.24176	0.00328213	0.0200134	0	0	0	23.1763	55.6009	0	transcription factor PIF3-like isoform X1 [Chenopodium quinoa]
Bou_134730	7.23996	0.003265	0.0199232	0	0	0	60.6148	0	17.8864	uncharacterized protein LOC104903530 isoform X1 [Beta vulgaris subsp. vulgaris]
Bou_148653	7.23446	5.13e-06	7.97e-05	0	0	0	16.9365	38.6789	22.8548	B-box zinc finger protein 20-like [Chenopodium quinoa]
Bou_77702	7.22156	4.32e-05	0.000521012	0	0	0	6.23976	44.7224	26.8296	growth-regulating factor 9 [Beta vulgaris subsp. vulgaris]
Bou_78225	7.21044	0.00337835	0.0204824	0	0	0	0	42.305	34.7791	#N/A
Bou_109773	7.19717	0.00340891	0.0206281	0	0	0	19.6107	0	56.6403	short-chain dehydrogenase TIC 32 B, chloroplastic [Beta vulgaris subsp. vulgaris]
Bou_9825	7.19428	1.23e-05	0.000173086	0	0	0	12.4795	22.9656	40.7412	uncharacterized protein LOC104908063 [Beta vulgaris subsp. vulgaris]
Bou_102661	7.19304	0.00301724	0.0186412	0	0	0	30.3074	0	45.7097	#N/A
Bou_102862	7.16923	7.76e-06	0.000115187	0	0	0	22.2849	15.7133	36.7665	protein FAR1-RELATED SEQUENCE 5-like [Spinacia oleracea]
Bou_599	7.16106	0.00371148	0.0220987	0	0	0	18.7193	0	55.6466	myb-related protein 1-like isoform X1 [Chenopodium quinoa]
Bou_75516	7.15284	7e-06	0.000105026	0	0	0	33.873	24.1743	15.899	protein DETOXIFICATION 27-like [Spinacia oleracea]
Bou_119793	7.13704	0.00333283	0.0202682	0	0	0	38.33	0	34.7791	probable protein S-acyltransferase 7 [Beta vulgaris subsp. vulgaris]
Bou_12089	7.12878	3.1e-10	1.13e-08	0	0	2.67264	202.347	120.871	65.5835	anthocyanidin 3-O-glucosyltransferase 5-like [Chenopodium quinoa]
Bou_95688	7.10293	6.76e-06	0.000101827	0	0	0	27.6332	16.922	26.8296	protein indeterminate-domain 7-like [Amaranthus tricolor]
Bou_89783	7.09482	0.00653857	0.0349355	0	0	0	7.13116	64.0619	0	cell division control protein 6 homolog B-like isoform X2 [Chenopodium quinoa]
Bou_99050	7.0882	4.72e-05	0.000563546	0	0	0	8.91394	18.1307	43.7223	uncharacterized protein LOC110805089 [Spinacia oleracea]
Bou_35915	7.07522	3.52e-05	0.000434356	0	0	0	35.6558	8.461	25.8359	transcription factor MYB17 [Beta vulgaris subsp. vulgaris]
Bou_9967	7.06198	0.00473973	0.0268761	0	0	0	53.4837	0	15.899	APO protein 2, chloroplastic isoform X1 [Beta vulgaris subsp. vulgaris]
Bou_12217.1	7.04886	0.000191386	0.00188499	0	0	0	4.45697	15.7133	48.6907	uncharacterized protein LOC104895726 isoform X2 [Beta vulgaris subsp. vulgaris]
Bou_47489	7.04044	0.000248465	0.00236333	0	0	0	16.0451	3.62614	48.6907	#N/A
Bou_124489	7.03683	1.1e-05	0.000157624	0	0	0	20.5021	16.922	30.8044	uncharacterized protein LOC110682071 isoform X1 [Chenopodium quinoa]
Bou_21456	7.02618	0.000286202	0.00265065	0	0	0	8.02255	6.04357	53.6592	indole-3-pyruvate monooxygenase YUCCA2-like [Amaranthus tricolor]
Bou_25631	6.99318	4.88e-05	0.000578913	0	0	0	34.7644	8.461	22.8548	B3 domain-containing protein Os01g0723500 [Beta vulgaris subsp. vulgaris]
Bou_41630	6.98705	0.000378222	0.00334308	0	0	0	11.5881	3.62614	50.6781	#N/A
Bou_57147	6.95497	1.53e-05	0.000209447	0	0	0	27.6332	16.922	19.8738	tetraspanin-19-like [Spinacia oleracea]
Bou_8259	6.94837	0.00573817	0.0313908	0	0	0	23.1763	41.0963	0	IRK-interacting protein-like isoform X2 [Chenopodium quinoa]
Bou_86985	6.9346	0.000143568	0.0014722	0	0	0	25.8504	4.83486	32.7917	3-ketoacyl-CoA synthase 20-like [Tripterygium wilfordii]
Bou_42990	6.92437	9.5e-05	0.00102873	0	0	0	6.23976	30.2179	26.8296	flavonoid 3&apos;,5&apos;-methyltransferase-like [Spinacia oleracea]
Bou_120109	6.91183	1.56e-05	0.000213054	0	0	0	17.8279	22.9656	21.8612	squamosa promoter-binding-like protein 16 isoform X1 [Chenopodium quinoa]
Bou_116804	6.88725	0.00838327	0.0425127	0	0	0	0	10.8784	50.6781	adenine phosphoribosyltransferase 3 [Spinacia oleracea]
Bou_124249	6.88693	6.79e-05	0.000765785	0	0	0	8.02255	27.8004	25.8359	aluminum-activated malate transporter 2-like [Chenopodium quinoa]
Bou_86617	6.88598	0.000222113	0.0021413	0	0	0	24.959	32.6353	3.97476	delta(7)-sterol-C5(6)-desaturase-like isoform X1 [Spinacia oleracea]
Bou_11571	6.86529	0.00761342	0.0394141	0	0	0	0	16.922	43.7223	replication protein A 32 kDa subunit A [Beta vulgaris subsp. vulgaris]
Bou_24127	6.85645	0.00735594	0.0383252	0	0	0	47.2439	0	12.918	#N/A
Bou_44964	6.8524	5.83e-05	0.000672467	0	0	0	15.1537	12.0871	32.7917	uncharacterized protein LOC130459275 [Spinacia oleracea]
Bou_59380	6.84826	2.51e-05	0.000322398	0	0	0	16.9365	18.1307	24.8422	uncharacterized protein LOC104891527 [Beta vulgaris subsp. vulgaris]
Bou_113152	6.84592	2.38e-05	0.000307882	0	0	0	17.8279	18.1307	23.8485	U11/U12 small nuclear ribonucleoprotein 65 kDa protein [Amaranthus tricolor]
Bou_148945	6.83779	0.00737334	0.038391	0	0	0	40.1127	19.3394	0	11S globulin seed storage protein 2-like [Chenopodium quinoa]
Bou_93224	6.83253	5.67e-05	0.000657875	0	0	0	16.0451	31.4266	11.9243	anthocyanidin 3-O-glucoside 2&apos;&apos;-O-glucosyltransferase-like [Chenopodium quinoa]
Bou_18527	6.80619	0.00775629	0.0399719	0	0	0	0	31.4266	26.8296	LOW QUALITY PROTEIN: probable bifunctional methylthioribulose-1-phosphate dehydratase/enolase-phosphatase E1 1 [Beta vulgaris subsp. vulgaris]
Bou_84868	6.80378	6.96e-05	0.000780769	0	0	0	20.5021	9.66972	27.8233	serine/threonine-protein phosphatase 7 long form homolog isoform X1 [Beta vulgaris subsp. vulgaris]
Bou_133659	6.80358	0.00731743	0.0382003	0	0	0	40.1127	0	17.8864	probable polygalacturonase [Beta vulgaris subsp. vulgaris]
Bou_143007	6.7974	4.66e-05	0.000557338	0	0	0	12.4795	26.5917	18.8801	cytochrome P450 78A5 [Beta vulgaris subsp. vulgaris]
Bou_92708	6.79455	7.87e-14	5.11e-12	12.0235	0	2.67264	443.914	316.683	882.396	uncharacterized protein LOC104900514 [Beta vulgaris subsp. vulgaris]
Bou_70185	6.79185	0.00693928	0.0366181	0	0	0	26.7418	0	30.8044	#N/A
Bou_126106	6.79073	1.84e-05	0.000246833	0	0	0.890878	68.6374	31.4266	11.9243	#N/A
Bou_69206	6.78999	0.000263233	0.00247825	0	0	0	17.8279	4.83486	34.7791	uncharacterized protein LOC110697650 [Chenopodium quinoa]
Bou_11232	6.77502	0.000535119	0.0044841	0	0	0	2.67418	20.5481	33.7854	flowering-promoting factor 1-like protein 2 [Beta vulgaris subsp. vulgaris]
Bou_102241	6.76746	0.00966644	0.0475004	0	0	0	8.91394	0	47.6971	transcription repressor OFP13-like [Chenopodium quinoa]
Bou_123924	6.76117	0.000192462	0.00189395	0	0	0	7.13116	14.5046	34.7791	3-ketoacyl-CoA synthase 6-like [Beta vulgaris subsp. vulgaris]
Bou_117664	6.75778	9.42e-05	0.00102217	0	0	0	19.6107	27.8004	8.9432	uncharacterized protein LOC120014674 [Tripterygium wilfordii]
Bou_94392	6.74639	2.66e-09	8.18e-08	1.84977	0	25.8355	1616.99	875.109	496.844	#N/A
Bou_129024	6.73427	1.82e-34	7.6e-32	104.512	88.3454	27.6172	9372.12	5197.47	8884.57	cytokinin dehydrogenase 3 [Beta vulgaris subsp. vulgaris]
Bou_150770	6.73288	0.000108987	0.0011601	0	0	0	25.8504	8.461	20.8675	meiotic recombination protein SPO11-1-like [Chenopodium quinoa]
Bou_36812	6.72623	0.000105602	0.00112934	0	0	0	26.7418	19.3394	8.9432	CASP-like protein 2C1 [Beta vulgaris subsp. vulgaris]
Bou_54334	6.72389	0.000120131	0.00126296	0	0	0	24.0676	22.9656	7.94951	zinc finger protein JACKDAW [Beta vulgaris subsp. vulgaris]
Bou_124298	6.71352	6.82e-10	2.36e-08	0	53.8196	47.2166	5664.81	2742.57	2191.08	#N/A
Bou_58086	6.67915	0.00233221	0.0151058	27.7465	0	0	1288.96	748.194	807.869	protein PLASTID MOVEMENT IMPAIRED 2 [Spinacia oleracea]
Bou_51034	6.67553	6.7e-05	0.000757108	0	0	0	22.2849	16.922	13.9116	uncharacterized protein LOC104907276 [Beta vulgaris subsp. vulgaris]
Bou_102415	6.66746	9.96e-05	0.00107132	0	0	0	24.959	16.922	10.9306	uncharacterized protein LOC104903357 [Beta vulgaris subsp. vulgaris]
Bou_9649	6.65246	0.00140159	0.00998334	0	0	13.3632	720.247	530.626	98.3752	methyl jasmonate esterase 1 [Beta vulgaris subsp. vulgaris]
Bou_59446.2	6.64507	9.86e-05	0.00106154	0	0	0	10.6967	20.5481	20.8675	#N/A
Bou_93304	6.63667	7.47e-05	0.000834529	0	0	0	15.1537	15.7133	20.8675	beta-fructofuranosidase, cell wall isozyme [Beta vulgaris subsp. vulgaris]
Bou_91135	6.62518	0.000128825	0.001337	0	0	0	18.7193	9.66972	22.8548	#N/A
Bou_150898	6.62056	0.00984159	0.0481527	0	0	0	22.2849	0	28.817	sister chromatid cohesion 1 protein 2 isoform X1 [Beta vulgaris subsp. vulgaris]
Bou_73041	6.61814	0.00117341	0.00862797	0	0	0	1.78279	20.5481	28.817	agamous-like MADS-box protein MADS1 isoform X2 [Beta vulgaris subsp. vulgaris]
Bou_46571	6.60326	0.000263682	0.00247974	0	0	0	6.23976	20.5481	23.8485	phosphatidylinositol N-acetylglucosaminyltransferase subunit P-like [Chenopodium quinoa]
Bou_147506	6.59985	5.8e-11	2.43e-09	0	0	3.56351	81.1169	132.959	145.079	LOW QUALITY PROTEIN: gibberellin 3-beta-dioxygenase 1 [Spinacia oleracea]
Bou_133067	6.58004	0.000114857	0.00121274	0	0	0	11.5881	19.3394	18.8801	type I inositol polyphosphate 5-phosphatase 2 isoform X1 [Amaranthus tricolor]
Bou_66523	6.5772	0.00019799	0.00194219	0	0	0	26.7418	10.8784	11.9243	auxin efflux carrier component 5 [Beta vulgaris subsp. vulgaris]
Bou_146290	6.56533	6.1e-09	1.76e-07	0	17.2629	62.3615	3113.64	1110.81	3323.89	#N/A
Bou_33676	6.54537	0.0003095	0.00282732	0	0	0	25.8504	15.7133	6.95582	uncharacterized protein LOC104894462 [Beta vulgaris subsp. vulgaris]
Bou_27756	6.54488	0.000145224	0.00148695	0	0	0	18.7193	10.8784	18.8801	#N/A
Bou_57069	6.54458	0.000176877	0.00176088	0	0	0	16.9365	9.66972	21.8612	#N/A
Bou_75228	6.53875	8.75e-12	4.21e-10	4.62441	0	0	125.687	129.332	179.858	uncharacterized protein LOC110782728 [Spinacia oleracea]
Bou_72448	6.51817	0.000123257	0.00128988	0	0	0	16.0451	15.7133	15.899	#N/A
Bou_122423	6.51223	0.000169814	0.00169948	0	0	0	21.3935	12.0871	13.9116	probable L-cysteine desulfhydrase, chloroplastic [Spinacia oleracea]
Bou_147712	6.5089	0.000143379	0.0014707	0	0	0	15.1537	13.2959	18.8801	uncharacterized protein LOC104901845 [Beta vulgaris subsp. vulgaris]
Bou_89536	6.49113	0.000198613	0.00194662	0	0	0	18.7193	18.1307	9.93689	histidine kinase 2-like [Chenopodium quinoa]
Bou_130843	6.47503	7.69e-16	6.34e-14	95.2629	25.3866	319.825	18350.2	12730.2	8124.4	alpha carbonic anhydrase 7-like [Chenopodium quinoa]
Bou_127569	6.46598	0.000164272	0.00165021	0	0	0	15.1537	16.922	13.9116	uncharacterized protein LOC131310551 [Rhododendron vialii]
Bou_8808	6.4644	0.00329104	0.0200641	0	15.232	0	198.781	146.254	994.682	adenine phosphoribosyltransferase 3 [Spinacia oleracea]
Bou_101533	6.45595	0.000272299	0.00254327	0	0	0	10.6967	12.0871	22.8548	uncharacterized protein LOC110801844 isoform X1 [Spinacia oleracea]
Bou_17813	6.45039	0.000285669	0.00264786	0	0	0	8.91394	21.7569	14.9053	lysM domain-containing GPI-anchored protein 2 [Spinacia oleracea]
Bou_66333	6.44969	0.00176468	0.0120686	17.5728	0	0	343.187	351.736	842.648	protein YABBY 4-like isoform X1 [Amaranthus tricolor]
Bou_91202	6.44729	0.000219183	0.00211844	0	0	0	15.1537	19.3394	10.9306	probable glycosyltransferase At3g07620 isoform X1 [Beta vulgaris subsp. vulgaris]
Bou_102506	6.44027	0.000266542	0.00250182	0	0	0	9.80534	14.5046	20.8675	zeatin O-xylosyltransferase-like [Beta vulgaris subsp. vulgaris]
Bou_102644	6.43794	1.52e-07	3.37e-06	0	1.01546	5.34527	90.9222	38.6789	428.28	axial regulator YABBY 5 [Amaranthus tricolor]
Bou_128546	6.43649	0.000451522	0.00388856	0	0	0	10.6967	8.461	25.8359	protein ANTI-SILENCING 1-like isoform X3 [Chenopodium quinoa]
Bou_103366	6.43163	0.000311426	0.00284414	0	0	0	14.2623	21.7569	8.9432	protein TOO MANY MOUTHS [Beta vulgaris subsp. vulgaris]
Bou_102331	6.4301	7.13e-23	1.26e-20	12.0235	2.03093	8.01791	455.503	466.564	996.67	axial regulator YABBY 5-like isoform X1 [Chenopodium quinoa]
Bou_81969	6.42486	4.52e-07	9.06e-06	0	0	1.78176	67.746	36.2614	55.6466	pentatricopeptide repeat-containing protein At1g06140, mitochondrial [Beta vulgaris subsp. vulgaris]
Bou_120990	6.42434	0.000410302	0.00357504	0	0	0	7.13116	15.7133	21.8612	uncharacterized protein LOC110738230 [Chenopodium quinoa]
Bou_50034	6.40857	0.000224062	0.00215887	0	0	0	16.9365	13.2959	13.9116	PREDICTED: uncharacterized protein LOC100246190 [Vitis vinifera]
Bou_73736	6.39184	0.000304296	0.00278798	0	0	0	16.0451	9.66972	17.8864	serine carboxypeptidase-like 50 [Malania oleifera]
Bou_112209	6.37209	0.00391557	0.0230801	0	0	0	36.5472	2.41743	3.97476	probable cinnamyl alcohol dehydrogenase 1 isoform X1 [Spinacia oleracea]
Bou_132150	6.36588	0.00185824	0.0125352	0	0	0	4.45697	32.6353	5.96213	probable tocopherol O-methyltransferase, chloroplastic [Magnolia sinica]
Bou_21589	6.36234	0.000321166	0.00291982	0	0	0	18.7193	12.0871	11.9243	kinesin-like protein KIN-7B [Spinacia oleracea]
Bou_146147	6.35884	0.000319998	0.00291308	0	0	0	17.8279	10.8784	13.9116	uncharacterized protein LOC130462026 [Spinacia oleracea]
Bou_109859	6.35872	0.000320113	0.00291335	0	0	0	10.6967	18.1307	13.9116	PWWP domain-containing protein 1 [Beta vulgaris subsp. vulgaris]
Bou_68503	6.35783	0.000749726	0.00595093	0	0	0	7.13116	9.66972	25.8359	uncharacterized protein LOC113325847 [Papaver somniferum]
Bou_91611	6.35351	0.000809321	0.00633951	0	0	0	7.13116	26.5917	8.9432	NAC domain-containing protein 7-like [Chenopodium quinoa]
Bou_89517	6.33721	0.000839181	0.0065334	0	0	0	8.91394	7.25229	25.8359	E2F transcription factor-like E2FE isoform X2 [Beta vulgaris subsp. vulgaris]
Bou_108452	6.3346	0.000395562	0.00347141	0	0	0	9.80534	13.2959	18.8801	transcription factor bHLH68-like isoform X2 [Amaranthus tricolor]
Bou_1298	6.33154	0.000344131	0.00308913	0	0	0	16.0451	10.8784	14.9053	uncharacterized protein LOC104892915 isoform X2 [Beta vulgaris subsp. vulgaris]
Bou_83160	6.32982	0.00102389	0.00769764	0	0	0	11.5881	25.383	4.96844	protein MAIN-LIKE 2-like [Camellia sinensis]
Bou_30200	6.32367	0.00401634	0.0235687	0	0	0	0.891394	22.9656	17.8864	cyclin-dependent kinase E-1-like [Chenopodium quinoa]
Bou_39581	6.31727	0.000453544	0.00390006	0	0	0	10.6967	10.8784	19.8738	uncharacterized protein At4g06598 [Beta vulgaris subsp. vulgaris]
Bou_67004	6.31562	0.000925617	0.00707909	0	0	0	6.23976	25.383	9.93689	ribonuclease 1-like [Amaranthus tricolor]
Bou_19778	6.30865	0.000888876	0.00684539	0	0	0	8.02255	25.383	7.94951	DNA-(apurinic or apyrimidinic site) lyase 2-like [Chenopodium quinoa]
Bou_90464	6.3072	0.000362196	0.00322585	0	0	0	11.5881	15.7133	13.9116	uncharacterized protein LOC104896578 isoform X1 [Beta vulgaris subsp. vulgaris]
Bou_30114	6.29961	2.84e-15	2.17e-13	6.47418	51.7887	43.653	5090.75	1392.44	1538.23	#N/A
Bou_137016	6.29674	0.000627955	0.00512862	0	0	0	21.3935	8.461	10.9306	beta-glucosidase 12-like [Chenopodium quinoa]
Bou_88851	6.29513	2.01e-06	3.45e-05	2.77465	0	0	99.8362	101.532	18.8801	GDSL esterase/lipase At4g18970 [Beta vulgaris subsp. vulgaris]
Bou_136253	6.29437	0.00455675	0.0260679	0	0	0.890878	55.2665	24.1743	0	#N/A
Bou_62816	6.28939	0.00148749	0.0104707	0	0	0	3.56558	13.2959	23.8485	PLASMODESMATA CALLOSE-BINDING PROTEIN 3-like [Amaranthus tricolor]
Bou_69255	6.28663	1.56e-10	6.01e-09	5.5493	2.03093	0	148.863	83.4013	357.728	AAA-ATPase At3g28580 [Beta vulgaris subsp. vulgaris]
Bou_105472	6.28296	0.000873835	0.00674782	0	0	0	5.34837	19.3394	15.899	probable serine/threonine-protein kinase MARK-A [Chenopodium quinoa]
Bou_62934	6.28239	0.00105543	0.00789736	0	0	0	24.959	8.461	6.95582	dirigent protein 24-like [Chenopodium quinoa]
Bou_118293	6.27764	0.00120648	0.00883126	0	0	0	11.5881	4.83486	23.8485	anthocyanidin 3-O-glucosyltransferase-like [Chenopodium quinoa]
Bou_128072	6.2647	0.000762136	0.00602675	0	0	0	6.23976	16.922	16.8927	uncharacterized protein LOC110782489 [Spinacia oleracea]
Bou_121157	6.25062	1.92e-08	5.08e-07	0	3.04639	0	67.746	95.4885	56.6403	protein indeterminate-domain 7-like [Amaranthus tricolor]
Bou_39468	6.24647	0.000556671	0.004634	0	0	0	8.91394	15.7133	14.9053	auxin-binding protein ABP19a-like [Camellia sinensis]
Bou_138844	6.23963	0.00152744	0.0106866	0	0	0	3.56558	16.922	18.8801	long-chain-alcohol O-fatty-acyltransferase-like [Amaranthus tricolor]
Bou_8266	6.23719	3.93e-13	2.27e-11	10.1737	0	1.78176	238.894	286.465	384.558	putative axial regulator YABBY 2 isoform X1 [Solanum pennellii]
Bou_5472	6.23579	0.000847977	0.00658687	0	0	0	6.23976	18.1307	14.9053	#N/A
Bou_108525	6.23569	0.000506882	0.00427581	0	0	0	11.5881	15.7133	11.9243	uncharacterized protein LOC104908456 [Beta vulgaris subsp. vulgaris]
Bou_101391	6.23059	0.00159642	0.0110844	0	0	0	7.13116	6.04357	25.8359	uncharacterized protein LOC104888656 [Beta vulgaris subsp. vulgaris]
Bou_66610	6.22452	0.00103709	0.00778492	0	0	0	5.34837	15.7133	17.8864	#N/A
Bou_12169	6.20151	0.000970482	0.00736423	0	0	0	8.91394	8.461	20.8675	#N/A
Bou_26761	6.19634	5.19e-11	2.19e-09	1.84977	0	1.78176	75.7685	72.5229	125.205	#N/A
Bou_8184	6.17779	0.00213677	0.0140127	0	0	0	4.45697	25.383	7.94951	LOW QUALITY PROTEIN: uncharacterized protein LOC100794549 [Glycine max]
Bou_69545	6.17577	0.000741701	0.00589957	0	0	0	9.80534	16.922	10.9306	protein DETOXIFICATION 46, chloroplastic [Beta vulgaris subsp. vulgaris]
Bou_8016	6.16445	0.00126312	0.00916137	0	0	0	5.34837	18.1307	13.9116	uncharacterized protein LOC110785599 isoform X2 [Spinacia oleracea]
Bou_132024	6.15949	8.41e-09	2.38e-07	5.5493	0	0	181.844	80.9839	137.129	cytokinin dehydrogenase 3 [Beta vulgaris subsp. vulgaris]
Bou_69250	6.1563	0.000753844	0.00597806	0	0	0	12.4795	9.66972	14.9053	probable calcium-binding protein CML44 [Spinacia oleracea]
Bou_149454	6.15584	0.00149234	0.0104962	0	0	0	5.34837	10.8784	20.8675	#N/A
Bou_130390	6.15471	0.00289325	0.0180022	0	0	0	5.34837	4.83486	26.8296	calcium-transporting ATPase, endoplasmic reticulum-type [Beta vulgaris subsp. vulgaris]
Bou_19038	6.15441	0.00201198	0.0133554	0	0	0	8.02255	24.1743	4.96844	#N/A
Bou_121020	6.15198	0.00127646	0.00923849	0	0	0	6.23976	10.8784	19.8738	probable sodium/metabolite cotransporter BASS4, chloroplastic isoform X2 [Beta vulgaris subsp. vulgaris]
Bou_134913	6.14602	0.00614861	0.0331947	0	0	0	3.56558	2.41743	30.8044	glyoxylate/hydroxypyruvate reductase HPR3 [Spinacia oleracea]
Bou_146737	6.14073	0.000997531	0.00754267	0	0	0	7.13116	15.7133	13.9116	transmembrane protein 87B-like [Chenopodium quinoa]
Bou_109231	6.13739	0.00103515	0.00777201	0	0	0	15.1537	14.5046	6.95582	transcription factor bHLH140 [Beta vulgaris subsp. vulgaris]
Bou_7842	6.13492	4.2e-12	2.11e-10	8.32394	0	0.890878	189.867	245.369	218.612	uncharacterized protein At4g22758 [Beta vulgaris subsp. vulgaris]
Bou_33854	6.12134	0.00128519	0.0092958	0	0	0	6.23976	18.1307	11.9243	mitogen-activated protein kinase homolog MMK2-like [Chenopodium quinoa]
Bou_20114	6.11531	0.00267806	0.0169035	0	0	0	8.02255	24.1743	3.97476	vacuolar protein sorting-associated protein 55 homolog [Amaranthus tricolor]
Bou_129170	6.1136	0.00112696	0.00833676	0	0	0	13.3709	15.7133	6.95582	cytokinin riboside 5&apos;-monophosphate phosphoribohydrolase LOG5 [Beta vulgaris subsp. vulgaris]
Bou_104456	6.0994	4.02e-26	9.46e-24	22.1972	5.07732	10.6905	705.093	697.428	1212.3	multiple C2 domain and transmembrane region protein 10 [Amaranthus tricolor]
Bou_12377.1	6.09689	0.00213063	0.0139866	0	0	0	22.2849	7.25229	5.96213	#N/A
Bou_113928	6.09638	0.00146719	0.0103534	0	0	0	11.5881	6.04357	17.8864	probable polygalacturonase [Beta vulgaris subsp. vulgaris]
Bou_143672	6.09402	0.00376689	0.0223507	0	0	0	17.8279	15.7133	1.98738	#N/A
Bou_70547	6.08339	0.00263282	0.016661	0	0	0	10.6967	3.62614	20.8675	putative 57 kDa heat shock protein isoform X1 [Spinacia oleracea]
Bou_84533	6.07679	0.00102516	0.00770553	0	0	0	10.6967	14.5046	9.93689	#N/A
Bou_14519	6.07058	3.59e-07	7.33e-06	0	0	2.67264	84.6825	33.844	67.5708	tocopherol cyclase, chloroplastic isoform X3 [Mangifera indica]
Bou_131500	6.06009	0.00168433	0.0115934	0	0	0	5.34837	14.5046	14.9053	UDP-glucuronate 4-epimerase 3-like [Amaranthus tricolor]
Bou_150045	6.05559	0.00138773	0.00990323	0	0	0	8.02255	9.66972	16.8927	RNA pseudouridine synthase 4, mitochondrial [Spinacia oleracea]
Bou_132239	6.04456	3.57e-06	5.78e-05	0	0	15.1449	370.82	507.66	129.18	protein ADP-ribosyltransferase PARP3 [Beta vulgaris subsp. vulgaris]
Bou_105525	6.02579	0.00344839	0.02083	0	0	0	3.56558	8.461	21.8612	aldehyde oxidase GLOX-like [Amaranthus tricolor]
Bou_8356	6.02183	0.0019116	0.0128271	0	0	0	6.23976	9.66972	17.8864	#N/A
Bou_63825	6.02033	2.99e-07	6.22e-06	124.859	108.655	0	5743.25	4920.68	4488.49	mannose/glucose-specific lectin-like [Spinacia oleracea]
Bou_129206	6.01774	0.00231889	0.0150367	0	0	0	17.8279	4.83486	10.9306	protein FAR1-RELATED SEQUENCE 5-like [Spinacia oleracea]
Bou_62429	6.01669	0.00695896	0.0366993	0	0	0	1.78279	6.04357	25.8359	fasciclin-like arabinogalactan protein 16 [Chenopodium quinoa]
Bou_62630	6.01209	1.43e-14	1.02e-12	12.9484	3.04639	15.1449	1253.3	533.043	233.517	#N/A
Bou_10427	6.01021	0.00191436	0.0128377	0	0	0	10.6967	16.922	5.96213	uncharacterized protein LOC116029687 [Ipomoea triloba]
Bou_47354	6.00996	0.00206969	0.0136753	0	0	0	17.8279	9.66972	5.96213	transcription factor ALC-like [Chenopodium quinoa]
Bou_30528	6.005	0.00181419	0.0123248	0	0	0	13.3709	6.04357	13.9116	uncharacterized protein LOC130462026 [Spinacia oleracea]
Bou_84802	6.00401	0.00377754	0.0223983	0	0	0	4.45697	6.04357	22.8548	protein trichome birefringence-like 19 [Spinacia oleracea]
Bou_41979	5.99555	0.00294012	0.018234	0	0	0	6.23976	6.04357	20.8675	probable RNA-binding protein ARP1 isoform X2 [Carica papaya]
Bou_12961	5.9925	0.00279678	0.0175239	0	0	0	19.6107	8.461	4.96844	#N/A
Bou_92604	5.9925	0.00279678	0.0175239	0	0	0	19.6107	8.461	4.96844	uncharacterized protein LOC125496324 [Beta vulgaris subsp. vulgaris]
Bou_78859	5.99223	0.00143601	0.0101902	0	0	0	8.91394	13.2959	10.9306	protein SHI RELATED SEQUENCE 1 [Spinacia oleracea]
Bou_103101	5.98455	1.43e-08	3.88e-07	3.69953	0	0	98.0534	65.2706	73.533	cationic amino acid transporter 1-like [Vitis riparia]
Bou_105822	5.96639	0.00272012	0.0171183	0	0	0	17.8279	9.66972	4.96844	uncharacterized protein LOC104890923 [Beta vulgaris subsp. vulgaris]
Bou_34125.1	5.96392	0.00581322	0.0316947	0	0	0	7.13116	2.41743	22.8548	#N/A
Bou_131147	5.96194	0.00198584	0.0132184	0	0	0	9.80534	15.7133	6.95582	miraculin-like [Chenopodium quinoa]
Bou_54647	5.96141	0.00160085	0.0111106	0	0	0	9.80534	9.66972	12.918	PREDICTED: uncharacterized protein LOC104241542 [Nicotiana sylvestris]
Bou_31985	5.95768	0.00333456	0.0202752	0	0	0	3.56558	16.922	11.9243	protein TAB2 homolog, chloroplastic-like [Chenopodium quinoa]
Bou_144953	5.94278	0.00338811	0.0205276	0	0	0	13.3709	3.62614	14.9053	protein PARTING DANCERS [Chenopodium quinoa]
Bou_148006	5.93479	0.00436959	0.0251744	0	0	0	2.67418	13.2959	15.899	growth-regulating factor 5-like [Amaranthus tricolor]
Bou_107565	5.92921	0.00318239	0.0194887	0	0	0	8.91394	4.83486	17.8864	disease resistance RPP13-like protein 4 [Chenopodium quinoa]
Bou_142394	5.92271	1.69e-05	0.000229216	7.39906	0	4.45439	4.45697	319.101	399.463	zinc finger CCCH domain-containing protein 53-like [Chenopodium quinoa]
Bou_22920	5.87909	0.00229761	0.0149207	0	0	0	8.02255	9.66972	12.918	transcription factor HEC2-like [Camellia sinensis]
Bou_26031	5.87239	0.00733037	0.0382328	0	0	0	8.02255	20.5481	1.98738	pentatricopeptide repeat-containing protein At2g06000-like [Chenopodium quinoa]
Bou_52546	5.86951	0.00536114	0.0297235	0	0	0	20.5021	4.83486	4.96844	beta-glucosidase BoGH3B-like [Hibiscus syriacus]
Bou_110862	5.8613	0.00389865	0.0230005	0	0	0	6.23976	18.1307	5.96213	LOW QUALITY PROTEIN: uncharacterized protein LOC127905521 [Populus trichocarpa]
Bou_3487	5.85908	0.00584101	0.0318187	0	0	0	4.45697	4.83486	20.8675	uncharacterized protein LOC130818086 [Amaranthus tricolor]
Bou_80456	5.8574	3.09e-07	6.42e-06	0	0	3.56351	50.8095	53.1834	109.306	zinc finger BED domain-containing protein RICESLEEPER 2-like [Spinacia oleracea]
Bou_20354	5.85491	0.00361291	0.021606	0	0	0	7.13116	6.04357	16.8927	TORTIFOLIA1-like protein 4 [Chenopodium quinoa]
Bou_39598	5.85465	1.72e-16	1.57e-14	7.39906	5.07732	0	229.088	241.743	244.447	uncharacterized protein LOC114262066 [Camellia sinensis]
Bou_119154	5.85442	0.00521397	0.0290717	0	0	0	5.34837	4.83486	19.8738	#N/A
Bou_112817	5.84668	0.0051887	0.028946	0	0	0	16.0451	10.8784	2.98107	phytyl ester synthase 1, chloroplastic-like [Spinacia oleracea]
Bou_22766	5.8398	0.0059695	0.0324019	0	0	0	6.23976	3.62614	19.8738	probable membrane-associated kinase regulator 2 [Amaranthus tricolor]
Bou_3924	5.83583	0.00371376	0.0221007	0	0	0	5.34837	8.461	15.899	probable acyl-activating enzyme 16, chloroplastic isoform X1 [Beta vulgaris subsp. vulgaris]
Bou_70774	5.83107	0.00502649	0.0281885	0	0	0	16.9365	3.62614	8.9432	palmitoyl-protein thioesterase 1 isoform X2 [Durio zibethinus]
Bou_138542	5.81554	0.00732745	0.0382234	0	0	0	3.56558	4.83486	20.8675	transcription factor TCP17-like [Chenopodium quinoa]
Bou_89971	5.81126	0.00480082	0.0271583	0	0	0	11.5881	3.62614	13.9116	#N/A
Bou_69822	5.80868	6.16e-07	1.2e-05	0	0	10.6905	224.631	234.491	148.06	pathogen-related protein-like [Chenopodium quinoa]
Bou_59549	5.80052	0.00783095	0.040275	0	0	0	4.45697	3.62614	20.8675	(+)-neomenthol dehydrogenase-like [Chenopodium quinoa]
Bou_73300	5.79702	0.00894498	0.0447873	0	0	0	19.6107	7.25229	1.98738	cell division protein FtsZ homolog 2-1, chloroplastic-like [Tripterygium wilfordii]
Bou_68451	5.79208	0.00298378	0.0184611	0	0	0	8.02255	10.8784	9.93689	defensin-like protein [Spinacia oleracea]
Bou_99825	5.77831	0.00629908	0.0338359	0	0	0	3.56558	18.1307	6.95582	#N/A
Bou_58419	5.7778	0.0047906	0.027115	0	0	0	12.4795	12.0871	3.97476	probable aquaporin NIP-type [Amaranthus tricolor]
Bou_117437	5.77749	0.00389828	0.0230005	0	0	0	14.2623	7.25229	6.95582	#N/A
Bou_111680	5.77305	3.78e-06	6.07e-05	5.5493	0	0	56.1578	55.6009	193.769	AP2-like ethylene-responsive transcription factor ANT [Beta vulgaris subsp. vulgaris]
Bou_1028	5.77217	0.003122	0.0191808	0	0	0	9.80534	9.66972	8.9432	uncharacterized protein LOC110726707 [Chenopodium quinoa]
Bou_137555	5.76619	7.63e-11	3.13e-09	0	8.12372	7.12703	406.476	300.97	119.243	artemisinic aldehyde Delta(11(13)) reductase-like isoform X1 [Chenopodium quinoa]
Bou_96852	5.7653	1.93e-16	1.74e-14	7.39906	5.07732	4.45439	153.32	221.195	546.529	#N/A
Bou_86812	5.75698	0.00742615	0.0386379	0	0	0	17.8279	7.25229	2.98107	fatty acid desaturase 4, chloroplastic-like [Amaranthus tricolor]
Bou_134826	5.75108	0.00748112	0.0388529	0	0	0	2.67418	8.461	16.8927	70 kDa peptidyl-prolyl isomerase-like [Chenopodium quinoa]
Bou_134333	5.74764	0.00613839	0.0331605	0	0	0	7.13116	16.922	3.97476	transcriptional regulator TAC1-like [Chenopodium quinoa]
Bou_142853	5.74338	4.36e-06	6.88e-05	5.5493	0	0	59.7234	50.766	188.801	axial regulator YABBY 1-like [Chenopodium quinoa]
Bou_40762	5.73625	4.09e-21	6.02e-19	240.469	47.7268	226.283	7340.63	8419.91	11679.8	ribosome-inactivating protein PD-L3/PD-L4 [Beta vulgaris subsp. vulgaris]
Bou_15264	5.72549	0.0040339	0.0236595	0	0	0	7.13116	8.461	11.9243	uncharacterized protein LOC110710847 [Chenopodium quinoa]
Bou_45309	5.7208	0.00467655	0.026615	0	0	0	13.3709	6.04357	7.94951	galactoside 2-alpha-L-fucosyltransferase [Ricinus communis]
Bou_138984	5.71464	0.00983188	0.0481194	0	0	0	19.6107	3.62614	3.97476	VQ motif-containing protein 18 [Beta vulgaris subsp. vulgaris]
Bou_108508	5.71082	0.00787839	0.0404486	0	0	0	2.67418	15.7133	8.9432	auxin-binding protein ABP19a [Malania oleifera]
Bou_133429	5.70955	6.7e-06	0.000101099	12.9484	0	0	137.275	178.89	363.69	protein UPSTREAM OF FLC-like [Chenopodium quinoa]
Bou_15598	5.68988	0.00949288	0.0468294	0	0	0	11.5881	13.2959	1.98738	uncharacterized protein LOC109133538 isoform X1 [Beta vulgaris subsp. vulgaris]
Bou_1572	5.68	1.08e-05	0.000154465	0	0	18.7084	386.865	331.188	247.429	GDSL esterase/lipase EXL3 isoform X1 [Beta vulgaris subsp. vulgaris]
Bou_48164	5.67728	0.00658236	0.0350871	0	0	0	4.45697	7.25229	14.9053	#N/A
Bou_138229	5.67565	4.63e-06	7.26e-05	2.77465	0	0	67.746	27.8004	47.6971	uncharacterized protein At4g15970-like [Spinacia oleracea]
Bou_87898	5.66078	0.00053042	0.00445019	1.84977	0	0	14.2623	9.66972	70.5519	probable pre-mRNA-splicing factor ATP-dependent RNA helicase DEAH2 [Amaranthus tricolor]
Bou_48579	5.65601	0.00496547	0.0279058	0	0	0	8.02255	7.25229	10.9306	zinc finger BED domain-containing protein RICESLEEPER 1-like [Spinacia oleracea]
Bou_73575	5.645	0.00527628	0.0293387	0	0	0	6.23976	10.8784	8.9432	replication protein A 70 kDa DNA-binding subunit B-like isoform X1 [Spinacia oleracea]
Bou_90907.2	5.63957	0.00520154	0.0290129	0	0	0	7.13116	10.8784	7.94951	cancer-related nucleoside-triphosphatase homolog isoform X1 [Chenopodium quinoa]
Bou_67348	5.6395	0.00552104	0.0304174	0	0	0	8.91394	6.04357	10.9306	LOB domain-containing protein 31-like [Spinacia oleracea]
Bou_47201	5.63495	3.91e-16	3.38e-14	12.9484	58.897	79.2882	4086.15	1921.86	1502.46	#N/A
Bou_11994	5.63058	0.000482268	0.00410879	0	1.01546	0	22.2849	10.8784	16.8927	#N/A
Bou_62262	5.62384	8.57e-10	2.92e-08	2.77465	0	2.67264	48.1353	106.367	120.236	uncharacterized protein LOC130815145 [Amaranthus tricolor]
Bou_115046	5.61801	0.00804846	0.0411423	0	0	0	7.13116	14.5046	3.97476	probable F-box protein At4g22030 [Chenopodium quinoa]
Bou_135095	5.61576	1.44e-10	5.6e-09	8.32394	8.12372	0	165.799	199.438	435.236	zinc finger protein JAGGED-like isoform X2 [Spinacia oleracea]
Bou_82136	5.61157	0.00542921	0.0299986	0	0	0	8.02255	8.461	8.9432	uncharacterized protein LOC110782154 [Spinacia oleracea]
Bou_93549	5.60763	1.87e-09	5.93e-08	155.38	13.201	247.664	9253.57	9251.5	1799.57	pathogenesis-related protein PR-1 type-like [Spinacia oleracea]
Bou_31296	5.60096	3.59e-06	5.82e-05	20.3474	17.2629	0.890878	301.291	1524.19	40.7412	L-ascorbate peroxidase, cytosolic [Chenopodium quinoa]
Bou_64534	5.59477	0.00832708	0.0422754	0	0	0	14.2623	4.83486	5.96213	protein DETOXIFICATION 56 [Beta vulgaris subsp. vulgaris]
Bou_124465	5.58615	2.29e-05	0.00029752	0	11.1701	0	79.3341	131.75	317.98	cytochrome P450 734A1 [Spinacia oleracea]
Bou_7278	5.57961	1.04e-09	3.5e-08	6.47418	0	3.56351	245.133	174.055	66.5771	glucose and ribitol dehydrogenase-like [Spinacia oleracea]
Bou_133998	5.57938	2.84e-05	0.000359886	2.77465	0	0	33.873	78.5664	21.8612	pentatricopeptide repeat-containing protein At2g42920, chloroplastic-like [Chenopodium quinoa]
Bou_104669	5.57772	0.00885937	0.0444753	0	0	0	4.45697	14.5046	5.96213	heavy metal-associated isoprenylated plant protein 35 [Spinacia oleracea]
Bou_91362	5.57737	0.00655555	0.0350069	0	0	0	9.80534	6.04357	8.9432	peroxidase 57 [Beta vulgaris subsp. vulgaris]
Bou_36676	5.57174	8e-06	0.000118258	12.9484	0	0	140.84	190.977	286.182	protein indeterminate-domain 7 [Amaranthus tricolor]
Bou_128166	5.57064	0.00956617	0.0471009	0	0	0	7.13116	3.62614	13.9116	VAN3-binding protein [Amaranthus tricolor]
Bou_101048	5.56052	0.00991431	0.048398	0	0	0	10.6967	10.8784	2.98107	trihelix transcription factor ASR3 isoform X2 [Beta vulgaris subsp. vulgaris]
Bou_95721	5.55213	6.36e-08	1.53e-06	11.0986	0	2.67264	131.926	108.784	409.4	SNF2 domain-containing protein CLASSY 2-like [Chenopodium quinoa]
Bou_94603	5.54547	2.83e-20	3.93e-18	12.0235	3.04639	7.12703	240.676	315.475	487.901	dof zinc finger protein DOF3.4 [Quercus lobata]
Bou_141609	5.5451	2.93e-16	2.57e-14	7.39906	5.07732	3.56351	170.256	158.342	419.337	uncharacterized protein LOC110707804 [Chenopodium quinoa]
Bou_131336	5.54263	7.81e-06	0.000115674	0	0	2.67264	26.7418	44.7224	57.6339	salicylate carboxymethyltransferase-like [Chenopodium quinoa]
Bou_7548	5.52372	0.00890911	0.0446725	0	0	0	7.13116	4.83486	11.9243	E3 ubiquitin-protein ligase BIG BROTHER isoform X1 [Beta vulgaris subsp. vulgaris]
Bou_134624	5.51833	0.00783347	0.040275	0	0	0	9.80534	6.04357	7.94951	probable N-acetyltransferase HLS1 [Beta vulgaris subsp. vulgaris]
Bou_1724.2	5.51798	0.00764742	0.0395302	0	0	0	6.23976	9.66972	7.94951	uncharacterized protein LOC110700689 [Chenopodium quinoa]
Bou_139267	5.49161	6.1e-11	2.55e-09	6.47418	31.4794	86.4152	3230.41	1335.63	1034.43	#N/A
Bou_37055	5.4859	2.41e-24	4.8e-22	1236.57	621.464	883.751	28085.2	23602.6	71189.9	#N/A
Bou_85301	5.48271	8.29e-14	5.34e-12	5.5493	0	3.56351	136.383	119.663	158.99	probable glycosyltransferase At3g07620 isoform X1 [Beta vulgaris subsp. vulgaris]
Bou_106631	5.47766	1.14e-05	0.000161931	2.77465	0	0	50.8095	25.383	48.6907	UDP-glycosyltransferase 92A1 [Beta vulgaris subsp. vulgaris]
Bou_88711	5.46625	5.51e-20	7.38e-18	17.5728	58.897	28.5081	2319.41	1490.35	819.793	carotenoid 9,10(9&apos;,10&apos;)-cleavage dioxygenase [Amaranthus tricolor]
Bou_114451	5.45884	0.000342135	0.00307589	2.77465	0	0	8.02255	32.6353	82.4762	wax ester synthase/diacylglycerol acyltransferase 7 [Beta vulgaris subsp. vulgaris]
Bou_30475	5.45017	0.0101654	0.0493768	0	0	0	8.91394	4.83486	8.9432	uncharacterized mitochondrial protein AtMg00810-like [Spinacia oleracea]
Bou_57414	5.44626	0.000130845	0.00135434	0	5.07732	0	22.2849	157.133	36.7665	uncharacterized protein LOC110805405 [Spinacia oleracea]
Bou_63315	5.44201	1.2e-05	0.000168911	2.77465	0	0	30.3074	35.0527	56.6403	#N/A
Bou_65066	5.42472	3.8e-12	1.92e-10	0	8.12372	8.90878	262.07	285.257	182.839	ribosome-inactivating protein PD-L3/PD-L4 [Beta vulgaris subsp. vulgaris]
Bou_55112	5.40545	8.94e-10	3.04e-08	11.0986	9.13918	0	173.822	250.204	429.274	probable indole-3-pyruvate monooxygenase YUCCA1 [Beta vulgaris subsp. vulgaris]
Bou_149009	5.39972	7.27e-05	0.00081455	0	0	14.2541	278.115	264.708	63.5961	wax ester synthase/diacylglycerol acyltransferase 11-like [Quercus robur]
Bou_142034	5.3969	6.72e-16	5.57e-14	20.3474	5.07732	4.45439	335.164	337.231	589.257	wax ester synthase/diacylglycerol acyltransferase 5-like [Amaranthus tricolor]
Bou_134684	5.38708	3.76e-05	0.000460167	0	0	8.01791	164.017	141.42	34.7791	delta(7)-sterol-C5(6)-desaturase-like isoform X1 [Spinacia oleracea]
Bou_50348	5.37195	3.76e-18	4.16e-16	11.0986	6.09279	2.67264	242.459	200.647	377.602	LOB domain-containing protein 6 [Morus notabilis]
Bou_13225	5.36247	6.38e-25	1.33e-22	8.32394	7.10825	8.90878	313.771	228.447	461.072	cytochrome P450 78A3-like [Chenopodium quinoa]
Bou_54068	5.35089	0.000715998	0.00573638	8.32394	3.04639	12.4723	0	866.648	108.312	CBL-interacting serine/threonine-protein kinase 1 isoform X1 [Spinacia oleracea]
Bou_72669	5.33182	4.99e-05	0.000589675	58.2676	6.09279	0	1563.51	860.605	168.927	UDP-glycosyltransferase 86A1 [Beta vulgaris subsp. vulgaris]
Bou_34705	5.32054	4.88e-24	9.41e-22	10.1737	5.07732	12.4723	249.59	461.729	405.425	probable calcium-binding protein CML44 [Chenopodium quinoa]
Bou_76069	5.31227	1.48e-10	5.76e-09	726.958	191.923	2262.83	64044	43756.7	18627.7	#N/A
Bou_60236	5.29547	2.66e-08	6.85e-07	6.47418	0	3.56351	149.754	199.438	49.6844	endoglucanase 5 [Spinacia oleracea]
Bou_94842	5.29513	1.07e-22	1.86e-20	592.85	259.959	1092.22	29061.2	22112.2	25209.9	GDSL esterase/lipase 7-like [Amaranthus tricolor]
Bou_140841	5.29293	1e-08	2.78e-07	94.338	10.1546	5.34527	1123.16	1466.17	1719.08	anthocyanidin 3-O-glucosyltransferase-like [Chenopodium quinoa]
Bou_16672	5.28039	5.94e-17	5.77e-15	401.399	899.702	448.112	13661.5	11044	43269.2	cytochrome P450 78A5 [Spinacia oleracea]
Bou_107262	5.26793	1.41e-09	4.59e-08	0	6.09279	2.67264	144.406	117.245	70.5519	#N/A
Bou_106627	5.2601	2.18e-05	0.000285518	0	4.06186	0	29.416	51.9747	68.5645	#N/A
Bou_32583	5.24816	0.00157549	0.0109703	0	1.01546	0	14.2623	13.2959	10.9306	uncharacterized protein LOC110798083 [Spinacia oleracea]
Bou_57830	5.24032	2.91e-05	0.000367304	7.39906	0	0	53.4837	73.7316	154.022	dof zinc finger protein DOF5.7-like [Amaranthus tricolor]
Bou_35844	5.22608	6.89e-12	3.36e-10	63.8169	19.2938	6.23615	843.259	911.371	1589.9	protein CUP-SHAPED COTYLEDON 2-like [Chenopodium quinoa]
Bou_55464	5.22418	1.27e-20	1.82e-18	115.61	75.1444	228.065	7641.03	5157.59	2866.79	proteinase inhibitor PSI-1.2 [Oryza sativa Japonica Group]
Bou_115413	5.22399	3.08e-14	2.1e-12	1342.93	338.15	2474.86	71766.2	50184.6	33386.9	#N/A
Bou_65035	5.2157	8.03e-14	5.19e-12	17.5728	4.06186	16.0358	402.019	221.195	783.027	palmitoyl-acyl carrier protein thioesterase, chloroplastic-like [Chenopodium quinoa]
Bou_96713	5.21256	6.47e-05	0.000736123	0	3.04639	0	24.0676	31.4266	52.6655	protein NRT1/ PTR FAMILY 4.3-like [Chenopodium quinoa]
Bou_78461	5.19551	0.00146144	0.0103268	0	0	3.56351	58.832	71.3142	2.98107	serine/arginine-rich splicing factor SR45a [Spinacia oleracea]
Bou_12525	5.19247	1.47e-15	1.16e-13	54.5681	12.1856	12.4723	796.907	865.44	1238.14	protein terminal ear1 homolog [Amaranthus tricolor]
Bou_138396	5.19161	4.7e-18	5.16e-16	828.695	181.768	485.529	20701.7	23061.1	10916.7	protein ADP-ribosyltransferase PARP3 [Beta vulgaris subsp. vulgaris]
Bou_113827	5.18289	0.000230821	0.00221463	3.69953	0	0	38.33	83.4013	13.9116	#N/A
Bou_61994	5.1748	5.13e-16	4.38e-14	6.47418	12.1856	9.79966	518.792	361.406	145.079	#N/A
Bou_64302	5.17066	0.00557338	0.0306514	168.329	13.201	0	1659.78	2062.07	2817.11	LOW QUALITY PROTEIN: floricaula/leafy homolog [Chenopodium quinoa]
Bou_119520	5.16759	0.000141127	0.00145065	0	4.06186	0	82.0083	19.3394	39.7476	fatty acyl-CoA reductase 2, chloroplastic-like [Spinacia oleracea]
Bou_139078	5.13196	6.02e-16	5.09e-14	295.962	100.531	641.432	14376.4	11660.5	10369.1	GDSL esterase/lipase 7-like [Amaranthus tricolor]
Bou_90735	5.12908	0.00133601	0.00961247	0	2.03093	0	9.80534	14.5046	43.7223	#N/A
Bou_65185	5.12599	0.000188347	0.00185773	12.9484	0	0	56.1578	139.002	258.359	BTB/POZ domain-containing protein At3g49900-like [Chenopodium quinoa]
Bou_93393	5.11834	0.000225442	0.00217156	0	4.06186	0	62.3976	60.4357	13.9116	NAD-dependent malic enzyme 59 kDa isoform, mitochondrial [Beta vulgaris subsp. vulgaris]
Bou_15167	5.09694	0.0009069	0.00696535	12.9484	0	0	287.029	140.211	16.8927	cytokinin dehydrogenase 1 [Beta vulgaris subsp. vulgaris]
Bou_48534	5.09311	0.000843102	0.00655795	0	2.03093	0	16.0451	13.2959	36.7665	mechanosensitive ion channel protein 10-like isoform X1 [Spinacia oleracea]
Bou_62433	5.08999	0.00473147	0.0268426	0.924883	0	0	10.6967	4.83486	18.8801	putative disease resistance protein RGA1 [Beta vulgaris subsp. vulgaris]
Bou_138010	5.08907	3.13e-07	6.48e-06	49.9437	3.04639	157.685	3701.07	2105.58	1370.3	GDSL esterase/lipase At4g18970 [Beta vulgaris subsp. vulgaris]
Bou_137757	5.0878	0.000663737	0.00537666	0	2.03093	0	28.5246	25.383	11.9243	TATA box-binding protein-associated factor RNA polymerase I subunit B [Beta vulgaris subsp. vulgaris]
Bou_37096	5.08506	1.35e-13	8.45e-12	109.136	41.6341	251.228	5573.89	5824.8	2255.67	GDSL esterase/lipase EXL3 isoform X1 [Beta vulgaris subsp. vulgaris]
Bou_38400	5.08414	1.12e-10	4.46e-09	682.563	88.3454	1001.35	28474.7	21254	10397	#N/A
Bou_19541	5.06797	0.00258414	0.0164444	0	0	2.67264	21.3935	3.62614	66.5771	caffeoyl-CoA O-methyltransferase isoform X1 [Beta vulgaris subsp. vulgaris]
Bou_121037	5.05419	0.000132996	0.00137286	0	0	2.67264	21.3935	26.5917	43.7223	zinc finger protein CONSTANS-LIKE 7 isoform X1 [Beta vulgaris subsp. vulgaris]
Bou_71131	5.0416	0.00537999	0.0297796	344.056	0	182.63	4852.75	6942.86	5552.73	growth-regulating factor 7-like [Chenopodium quinoa]
Bou_120318	5.02819	6.01e-07	1.17e-05	52.7183	20.3093	196.884	4860.77	3657.57	294.132	uncharacterized protein LOC130466230 [Spinacia oleracea]
Bou_7334	5.02569	6.42e-09	1.84e-07	6.47418	0	11.5814	294.16	151.089	149.053	#N/A
Bou_83272	5.00259	0.00023016	0.00220953	0	0	2.67264	34.7644	15.7133	37.7602	uncharacterized oxidoreductase At4g09670 isoform X1 [Beta vulgaris subsp. vulgaris]
Bou_31216	4.99978	0.00116309	0.00856501	0	3.04639	0	24.0676	8.461	61.6087	ethylene-responsive transcription factor CRF2-like [Chenopodium quinoa]
Bou_82250	4.98733	0.000266905	0.00250316	2.77465	0	0	17.8279	25.383	45.7097	polyadenylate-binding protein 6-like [Camellia sinensis]
Bou_72689	4.98636	0.000803966	0.0063038	1.84977	0	0	24.0676	13.2959	21.8612	uncharacterized protein LOC110698468 [Chenopodium quinoa]
Bou_129730	4.96884	0.00212894	0.0139866	0	0	2.67264	41.8955	39.8876	3.97476	Werner Syndrome-like exonuclease [Chenopodium quinoa]
Bou_144896	4.96777	0.00071852	0.00574866	2.77465	0	0	53.4837	12.0871	21.8612	#N/A
Bou_58016	4.96276	0.000855772	0.00663685	2.77465	0	0	25.8504	9.66972	51.6718	uncharacterized protein LOC130808274 [Amaranthus tricolor]
Bou_47533	4.96216	3.16e-05	0.000396072	3.69953	0	3.56351	15.1537	51.9747	161.971	LRR receptor-like serine/threonine-protein kinase RGI5 [Malania oleifera]
Bou_52034	4.95809	1.24e-14	8.89e-13	12.0235	4.06186	4.45439	213.043	132.959	294.132	uncharacterized protein LOC110709753 [Chenopodium quinoa]
Bou_21950	4.95153	0.000885302	0.00682402	1.84977	0	0	13.3709	21.7569	22.8548	uncharacterized protein LOC104897978 [Beta vulgaris subsp. vulgaris]
Bou_46457	4.93084	0.00177652	0.0121302	0	2.03093	0	8.91394	32.6353	17.8864	#N/A
Bou_116011	4.92957	0.00103451	0.00776892	0	2.03093	0	14.2623	16.922	27.8233	disease resistance RPP13-like protein 4 [Chenopodium quinoa]
Bou_11338	4.91647	0.000150985	0.0015358	11.0986	0	0	88.248	82.1926	165.946	protein YABBY 4-like isoform X1 [Amaranthus tricolor]
Bou_72383	4.89784	2.6e-17	2.62e-15	28.6714	26.4021	24.9446	478.679	455.685	1450.79	protein IQ-DOMAIN 14-like [Chenopodium quinoa]
Bou_36135	4.8756	9.85e-08	2.28e-06	7.39906	0	2.67264	64.1804	90.6536	144.085	uncharacterized protein LOC110785587 isoform X2 [Spinacia oleracea]
Bou_112641	4.87226	4.85e-05	0.000575633	5.5493	0	0	57.0492	58.0183	48.6907	heavy metal-associated isoprenylated plant protein 35 [Beta vulgaris subsp. vulgaris]
Bou_141670	4.86675	0.000105826	0.00113138	0	0	8.90878	81.1169	64.0619	118.249	cytochrome P450 78A3-like [Chenopodium quinoa]
Bou_114115	4.86259	8.84e-05	0.000965678	22.1972	0	0.890878	295.052	102.741	275.252	3-ketoacyl-CoA synthase 20-like [Tripterygium wilfordii]
Bou_121297	4.85251	0.000137072	0.00141151	0	9.13918	0	110.533	76.149	72.5393	uncharacterized protein LOC109133538 isoform X1 [Beta vulgaris subsp. vulgaris]
Bou_30628.1	4.84246	0.000413231	0.00359781	1.84977	0	0.890878	51.7009	18.1307	9.93689	#N/A
Bou_26650.1	4.84014	5.24e-12	2.6e-10	10.1737	19.2938	2.67264	196.998	274.378	442.191	S-adenosylmethionine decarboxylase proenzyme-like [Amaranthus tricolor]
Bou_105954	4.83951	2.53e-10	9.46e-09	2.77465	3.04639	4.45439	133.709	114.828	46.7034	kunitz trypsin inhibitor 5 [Beta vulgaris subsp. vulgaris]
Bou_61974	4.83551	0.00334609	0.0203344	0	2.03093	0	35.6558	10.8784	8.9432	E3 ubiquitin-protein ligase AIRP2-like isoform X2 [Amaranthus tricolor]
Bou_135702	4.83405	0.000139026	0.00143035	0	5.07732	0	61.5062	47.1399	31.798	aquaporin PIP2-1-like [Amaranthus tricolor]
Bou_127068	4.82975	2e-15	1.56e-13	110.061	47.7268	27.6172	1204.27	1375.52	2692.9	protein ECERIFERUM 26-like [Beta vulgaris subsp. vulgaris]
Bou_111056	4.81163	0.00440051	0.0253141	0	2.03093	0	35.6558	6.04357	12.918	receptor like protein 29-like [Rhododendron vialii]
Bou_82134	4.79192	0.00153097	0.0107061	1.84977	0	0	14.2623	21.7569	15.899	26S proteasome regulatory subunit 8 homolog A [Beta vulgaris subsp. vulgaris]
Bou_37056	4.7881	2.14e-07	4.64e-06	1.84977	6.09279	0	61.5062	70.1054	82.4762	probable trehalose-phosphate phosphatase 2 [Beta vulgaris subsp. vulgaris]
Bou_129503	4.78191	0.00014069	0.00144703	4.62441	0	0	40.1127	31.4266	56.6403	#N/A
Bou_71566	4.78189	5.69e-21	8.34e-19	6.47418	7.10825	15.1449	295.052	212.734	287.176	PREDICTED: amino acid permease 8-like isoform X2 [Populus euphratica]
Bou_84789	4.77347	1.3e-12	6.98e-11	19.4225	8.12372	3.56351	251.373	194.603	404.431	#N/A
Bou_140559	4.76168	2.28e-07	4.9e-06	24.9718	0	16.9267	352.101	417.007	371.64	LRR receptor-like serine/threonine-protein kinase ERECTA [Chenopodium quinoa]
Bou_67474	4.75841	0.000552666	0.00460852	15.723	0	0	90.0308	109.993	226.561	WUSCHEL-related homeobox 3-like [Chenopodium quinoa]
Bou_144450	4.75227	9.57e-16	7.81e-14	73.9906	24.3712	32.9625	705.984	958.511	1878.07	CO(2)-response secreted protease-like [Chenopodium quinoa]
Bou_141151	4.75056	0.000425329	0.00369372	2.77465	0	0	20.5021	24.1743	30.8044	F-box protein CPR1-like [Camellia sinensis]
Bou_42529	4.7455	1.67e-08	4.46e-07	12.0235	42.6495	7.12703	455.503	176.472	1019.52	ethylene-responsive transcription factor CRF2-like [Spinacia oleracea]
Bou_120211	4.7317	0.000823852	0.00643755	2.77465	0	0	18.7193	16.922	38.7539	transcription factor FAMA isoform X1 [Amaranthus tricolor]
Bou_72990	4.71463	1.44e-14	1.02e-12	152.606	50.7732	33.8534	1807.75	1655.94	2766.43	uncharacterized protein LOC110721401 [Chenopodium quinoa]
Bou_124729	4.71393	3.27e-30	1.06e-27	20.3474	15.232	27.6172	695.288	459.312	509.762	tetraspanin-19 [Beta vulgaris subsp. vulgaris]
Bou_84936	4.70902	0.000156095	0.00158119	6.47418	0	0	69.5288	47.1399	53.6592	laccase-15-like [Amaranthus tricolor]
Bou_143797	4.70735	0.00091736	0.00703461	18.4977	0	0	159.56	250.204	74.5267	protein PIN-LIKES 1 [Beta vulgaris subsp. vulgaris]
Bou_15479	4.69133	0.000203383	0.00198681	5.5493	0	0	32.9816	56.8096	54.6529	probable leucine-rich repeat receptor-like protein kinase IMK3 [Beta vulgaris subsp. vulgaris]
Bou_129808	4.68869	1.79e-10	6.86e-09	24.9718	10.1546	6.23615	533.054	403.711	130.173	chitotriosidase-1-like isoform X1 [Chenopodium quinoa]
Bou_88071	4.68454	6.06e-07	1.18e-05	25.8967	0	23.1628	386.865	454.477	424.305	GDSL esterase/lipase 7 [Beta vulgaris subsp. vulgaris]
Bou_74610	4.67074	1.19e-15	9.61e-14	5.5493	4.06186	6.23615	137.275	99.1146	168.927	cytokinin riboside 5&apos;-monophosphate phosphoribohydrolase LOG5-like [Chenopodium quinoa]
Bou_22872	4.66509	0.00451649	0.0258722	2.77465	0	0	5.34837	16.922	48.6907	chlorophyll(ide) b reductase NOL, chloroplastic-like [Chenopodium quinoa]
Bou_110912	4.6627	0.00335179	0.0203654	1.84977	0	0	13.3709	24.1743	9.93689	protein LOL1 isoform X1 [Solanum lycopersicum]
Bou_113911.2	4.65971	0.000716677	0.00573795	0	0	3.56351	41.8955	14.5046	35.7728	uncharacterized protein LOC131013963 [Salvia miltiorrhiza]
Bou_119974	4.65796	2.87e-07	6e-06	20.3474	0	13.3632	232.654	263.5	358.722	short-chain dehydrogenase TIC 32 B, chloroplastic [Beta vulgaris subsp. vulgaris]
Bou_1725	4.65495	4.16e-09	1.24e-07	3.69953	3.04639	5.34527	89.1394	44.7224	171.908	flotillin-like protein 4 [Rhododendron vialii]
Bou_41160	4.65464	1.5e-12	8e-11	18.4977	6.09279	3.56351	302.183	206.69	200.725	probable pectinesterase 53 isoform X1 [Beta vulgaris subsp. vulgaris]
Bou_13508	4.65199	0.00183225	0.0123991	2.77465	0	0	13.3709	42.305	14.9053	uncharacterized protein LOC104886439 isoform X1 [Beta vulgaris subsp. vulgaris]
Bou_12847	4.651	8.73e-15	6.38e-13	1074.71	357.444	459.693	11048.8	9744.66	26740.2	protodermal factor 1 [Beta vulgaris subsp. vulgaris]
Bou_81917	4.64972	0.0100565	0.0489522	0	1.01546	0	8.02255	8.461	8.9432	uncharacterized protein At2g34160 [Beta vulgaris subsp. vulgaris]
Bou_29655	4.64874	0.000595929	0.00491289	3.69953	0	0	20.5021	25.383	47.6971	uncharacterized protein LOC104888304 [Beta vulgaris subsp. vulgaris]
Bou_80635	4.64864	0.000294229	0.00271181	0	0	10.6905	97.162	95.4885	78.5014	aquaporin PIP2-2 [Arachis hypogaea]
Bou_103164	4.6403	0.00289925	0.0180329	1.84977	0	0	10.6967	18.1307	17.8864	UDP-glycosyltransferase 88B1-like [Chenopodium quinoa]
Bou_115644	4.63068	8.13e-06	0.000119891	1.84977	2.03093	3.56351	41.8955	16.922	126.198	cytochrome P450 78A5 [Spinacia oleracea]
Bou_123734	4.62701	0.0028718	0.0179013	0	0	1.78176	13.3709	13.2959	18.8801	AP2-like ethylene-responsive transcription factor ANT [Amaranthus tricolor]
Bou_103012	4.6257	0.00353966	0.0212423	0	2.03093	0	24.0676	10.8784	12.918	uncharacterized protein LOC130812735 [Amaranthus tricolor]
Bou_34139	4.62539	3.44e-27	8.77e-25	57.3427	36.5567	24.9446	1035.8	760.281	1135.79	MLP-like protein 31 [Chenopodium quinoa]
Bou_122653	4.62474	2.83e-07	5.93e-06	1.84977	12.1856	6.23615	77.5513	79.7752	339.842	ethylene-responsive transcription factor ESR2-like [Amaranthus tricolor]
Bou_123852	4.61671	2.19e-08	5.74e-07	5.5493	2.03093	0.890878	91.8136	53.1834	62.6024	#N/A
Bou_120964	4.61123	3.44e-14	2.31e-12	7.39906	6.09279	13.3632	143.514	176.472	339.842	plastidic glucose transporter 4 [Beta vulgaris subsp. vulgaris]
Bou_126500	4.60888	0.000774837	0.00611471	2.77465	0	0	19.6107	22.9656	25.8359	anthocyanidin-3-O-glucoside rhamnosyltransferase-like [Amaranthus tricolor]
Bou_147962	4.60246	0.000259315	0.00244812	5.5493	0	0	36.5472	49.5573	49.6844	uncharacterized protein LOC104907951 [Beta vulgaris subsp. vulgaris]
Bou_103568	4.59997	3.2e-07	6.62e-06	13.8732	4.06186	65.0341	968.946	746.986	301.088	#N/A
Bou_139739	4.59645	1.22e-17	1.27e-15	18.4977	7.10825	6.23615	288.812	239.325	243.454	senescence associated gene 20 [Amaranthus tricolor]
Bou_135321	4.59224	8.53e-10	2.91e-08	46.2441	20.3093	3.56351	517.9	552.383	620.062	uncharacterized protein LOC104887761 [Beta vulgaris subsp. vulgaris]
Bou_2449	4.58783	3.34e-10	1.22e-08	12.0235	10.1546	24.9446	245.133	153.507	737.317	uncharacterized protein LOC110786350 [Spinacia oleracea]
Bou_55726	4.58534	5.54e-08	1.35e-06	42.5446	25.3866	45.4348	1038.47	1584.62	100.363	RNA-binding KH domain-containing protein RCF3 [Beta vulgaris subsp. vulgaris]
Bou_70149	4.58119	0.00259733	0.0165006	2.77465	0	0	37.4386	20.5481	8.9432	galactoside 2-alpha-L-fucosyltransferase-like [Chenopodium quinoa]
Bou_103061	4.57868	7.84e-14	5.1e-12	3.69953	5.07732	3.56351	82.0083	105.158	106.325	pathogenesis-related thaumatin-like protein 3.5 [Spinacia oleracea]
Bou_37172	4.5783	2.23e-21	3.37e-19	172.028	57.8815	140.759	2560.08	2509.29	3792.91	alkane hydroxylase MAH1-like [Chenopodium quinoa]
Bou_140932	4.57797	3.14e-08	7.97e-07	41.6197	11.1701	3.56351	273.658	377.119	695.582	probable N-acetyltransferase HLS1 [Beta vulgaris subsp. vulgaris]
Bou_117864	4.56952	3.28e-07	6.75e-06	0	6.09279	8.90878	155.994	126.915	73.533	PI-PLC X domain-containing protein At5g67130-like isoform X2 [Chenopodium quinoa]
Bou_103710	4.54969	0.00132463	0.00954664	0	0	4.45439	12.4795	48.3486	45.7097	double-stranded RNA-binding protein 3-like [Amaranthus tricolor]
Bou_124917	4.5476	0.000312173	0.00284944	2.77465	0	2.67264	39.2214	82.1926	7.94951	uncharacterized protein LOC104900492 [Beta vulgaris subsp. vulgaris]
Bou_32651	4.53885	4.62e-05	0.000553033	14.7981	37.5722	61.4706	1635.71	991.146	19.8738	putative receptor-like protein kinase At4g00960 [Chenopodium quinoa]
Bou_62919	4.53634	6.41e-14	4.2e-12	104.512	20.3093	80.1791	1652.65	1132.57	1977.44	PREDICTED: GDSL esterase/lipase At1g29670-like [Erythranthe guttata]
Bou_35008	4.53605	7.98e-05	0.000883857	33.2958	0	73.052	1209.62	919.832	340.835	#N/A
Bou_23970	4.53504	5.85e-08	1.41e-06	13.8732	8.12372	1.78176	126.578	89.4449	333.879	auxin response factor 11 [Spinacia oleracea]
Bou_122182	4.52841	0.00121958	0.00890991	0	3.04639	0	17.8279	22.9656	26.8296	GDSL esterase/lipase At1g71691 [Citrus clementina]
Bou_84252	4.52775	0.000834136	0.00650005	8.32394	0	0	97.162	62.8532	32.7917	uncharacterized protein LOC104891639 isoform X2 [Beta vulgaris subsp. vulgaris]
Bou_39400	4.5239	2.17e-07	4.69e-06	43.4695	14.2165	5.34527	689.048	636.993	124.211	jasmonate-induced oxygenase 2 [Beta vulgaris subsp. vulgaris]
Bou_118404	4.51872	0.00234312	0.0151621	13.8732	0	0	25.8504	122.08	170.914	#N/A
Bou_52492	4.51419	2.92e-12	1.5e-10	1009.97	442.743	1507.37	35509.6	23775.4	8360.9	pathogenesis-related protein PR-4-like [Amaranthus tricolor]
Bou_140686	4.51357	0.00172061	0.0118193	0	0	2.67264	12.4795	26.5917	23.8485	transcription repressor OFP13-like [Chenopodium quinoa]
Bou_135747	4.51249	0.00457664	0.0261554	1.84977	0	0	16.0451	9.66972	16.8927	#N/A
Bou_145745	4.50528	0.00142119	0.0101019	0	0	2.67264	25.8504	15.7133	20.8675	squamosa promoter-binding-like protein 4 [Spinacia oleracea]
Bou_86377	4.49981	1.02e-05	0.000146935	347.756	9.13918	421.385	8560.06	6830.45	2220.89	#N/A
Bou_31038	4.4846	0.000923889	0.00707652	8.32394	0	0	86.4653	68.8967	31.798	15-cis-phytoene desaturase, chloroplastic/chromoplastic [Beta vulgaris subsp. vulgaris]
Bou_143442	4.47968	0.000268595	0.00251732	357.005	4.06186	23.1628	2344.37	5363.07	866.497	#N/A
Bou_61808	4.46579	1.07e-06	1.95e-05	4.62441	0	2.67264	55.2665	68.8967	39.7476	receptor like protein 29-like [Rhododendron vialii]
Bou_31479	4.46219	0.00109906	0.00817279	0.924883	2.03093	2.67264	9.80534	108.784	5.96213	#N/A
Bou_115597	4.45837	5.2e-06	8.07e-05	12.9484	7.10825	0	98.0534	105.158	236.498	uncharacterized protein LOC110726707 [Chenopodium quinoa]
Bou_80785	4.45131	0.000251002	0.00238413	0	2.03093	7.12703	100.728	13.2959	87.4446	#N/A
Bou_29469	4.44711	9.02e-05	0.000983631	2.77465	1.01546	0	28.5246	22.9656	30.8044	#N/A
Bou_130512	4.44392	0.00178764	0.0121817	6.47418	0	0	16.9365	76.149	48.6907	squamosa promoter-binding-like protein 16 [Beta vulgaris subsp. vulgaris]
Bou_2715	4.44242	8.25e-06	0.000121408	7.39906	4.06186	0	71.3116	43.5137	133.154	LOW QUALITY PROTEIN: AP2-like ethylene-responsive transcription factor AIL1 [Chenopodium quinoa]
Bou_70900	4.44011	0.00285053	0.0177849	7.39906	0	0	112.316	22.9656	25.8359	O-methyltransferase 1, chloroplastic isoform X2 [Beta vulgaris subsp. vulgaris]
Bou_935	4.43292	7.03e-07	1.35e-05	0	14.2165	14.2541	192.541	201.855	219.605	uncharacterized protein LOC104897327 [Beta vulgaris subsp. vulgaris]
Bou_147564	4.42656	0.000818214	0.00639788	0	5.07732	0	37.4386	39.8876	28.817	uncharacterized protein LOC104899186 [Beta vulgaris subsp. vulgaris]
Bou_131674	4.42514	0.00744692	0.0387174	0	0	8.01791	5.34837	42.305	126.198	uncharacterized protein LOC110788308 isoform X1 [Spinacia oleracea]
Bou_121692	4.41515	3.48e-06	5.66e-05	6.47418	7.10825	0	57.9406	77.3577	152.034	protein argonaute 7-like [Chenopodium quinoa]
Bou_54916	4.40556	0.00674285	0.035775	0	0	4.45439	16.0451	7.25229	72.5393	#N/A
Bou_82562	4.39584	5.56e-08	1.35e-06	182.202	14.2165	40.9804	1355.81	1628.14	2016.19	protein YLS3-like [Chenopodium quinoa]
Bou_66276	4.39373	0.00138012	0.00986129	3.69953	0	0	26.7418	33.844	17.8864	psbQ-like protein 3, chloroplastic [Chenopodium quinoa]
Bou_64698	4.38948	4.5e-06	7.09e-05	14.7981	12.1856	6.23615	543.751	113.619	37.7602	isoeugenol synthase 1-like [Malania oleifera]
Bou_88687	4.38794	0.00194232	0.0129713	6.47418	0	0	45.4611	18.1307	72.5393	EPIDERMAL PATTERNING FACTOR-like protein 2 isoform X1 [Camellia sinensis]
Bou_45536	4.37472	0.0049065	0.0276564	10.1737	0	0	13.3709	143.837	54.6529	#N/A
Bou_65386	4.36412	0.000705175	0.00566292	0	0	6.23615	43.6783	42.305	44.716	transcription factor bHLH57-like [Amaranthus tricolor]
Bou_102225	4.35671	0.00326255	0.0199153	0	29.4485	0	238.894	223.612	138.123	PHD finger protein ALFIN-LIKE 4-like isoform X1 [Actinidia eriantha]
Bou_70726	4.35401	0.0010523	0.00788003	0	6.09279	0	48.1353	38.6789	34.7791	vacuolar cation/proton exchanger 3 [Amaranthus tricolor]
Bou_40132	4.35276	0.00233319	0.0151093	0	3.04639	0	18.7193	19.3394	21.8612	BRCT domain-containing protein At4g02110 [Beta vulgaris subsp. vulgaris]
Bou_58279	4.34482	1.57e-06	2.78e-05	10.1737	23.3557	39.1986	684.591	738.525	55.6466	ribonuclease 1 [Beta vulgaris subsp. vulgaris]
Bou_91971	4.33933	0.00409514	0.0239487	0	4.06186	0	13.3709	16.922	49.6844	probable auxin efflux carrier component 1c [Chenopodium quinoa]
Bou_45741	4.33932	0.000676118	0.00546059	81.3897	11.1701	9.79966	347.644	15.7133	1709.14	uncharacterized protein LOC104899346 isoform X1 [Beta vulgaris subsp. vulgaris]
Bou_84064	4.33547	7.78e-06	0.000115438	0	3.04639	11.5814	88.248	97.9059	111.293	CDP-diacylglycerol--inositol 3-phosphatidyltransferase 1 [Beta vulgaris subsp. vulgaris]
Bou_93254	4.33281	1.91e-06	3.3e-05	5.5493	0	9.79966	69.5288	94.2797	149.053	methyl-CpG-binding domain-containing protein 7 isoform X1 [Beta vulgaris subsp. vulgaris]
Bou_141925	4.33163	0.00016185	0.00162982	98.9624	0	84.6334	1645.51	951.258	1102	calmodulin-binding protein 60 A [Spinacia oleracea]
Bou_116420	4.3298	9.45e-17	8.84e-15	8.32394	8.12372	19.5993	287.029	245.369	196.75	fe(2+) transport protein 1-like [Amaranthus tricolor]
Bou_87139	4.32561	0.00782013	0.0402463	1.84977	0	0	10.6967	10.8784	15.899	amino acid transporter AVT1I-like [Chenopodium quinoa]
Bou_19805	4.32235	1.33e-06	2.39e-05	4.62441	3.04639	2.67264	33.873	39.8876	133.154	uncharacterized protein LOC110707804 [Chenopodium quinoa]
Bou_57294	4.32106	0.00158859	0.0110412	0	0	4.45439	27.6332	43.5137	19.8738	galactoside 2-alpha-L-fucosyltransferase-like [Chenopodium quinoa]
Bou_126360	4.31708	0.000493807	0.00418828	12.0235	0	1.78176	50.8095	32.6353	192.776	pseudo histidine-containing phosphotransfer protein 6-like [Chenopodium quinoa]
Bou_19129	4.31671	0.000254264	0.00240641	148.906	0	65.0341	1526.07	1477.05	1261.98	squamosa promoter-binding-like protein 16 [Beta vulgaris subsp. vulgaris]
Bou_144888	4.31236	0.00469265	0.0266889	3.69953	0	0	11.5881	15.7133	46.7034	E3 ubiquitin-protein ligase ATL4 [Spinacia oleracea]
Bou_131295	4.29497	0.00176264	0.0120619	5.5493	0	0	28.5246	25.383	55.6466	probable indole-3-acetic acid-amido synthetase GH3.1 isoform X1 [Chenopodium quinoa]
Bou_119008	4.29274	0.00532814	0.0295789	3.69953	0	0	8.02255	42.305	22.8548	growth-regulating factor 7-like [Chenopodium quinoa]
Bou_62462	4.29075	0.00149845	0.010524	0	10.1546	0	65.9632	65.2706	64.5898	aldehyde dehydrogenase family 3 member H1-like isoform X1 [Spinacia oleracea]
Bou_143518	4.28228	0.00307134	0.0189152	0	0	3.56351	37.4386	14.5046	18.8801	WRKY transcription factor 72A-like [Spinacia oleracea]
Bou_36767	4.27626	2.42e-12	1.26e-10	628.92	119.825	284.19	5655.9	5619.31	8743.47	GDSL esterase/lipase 7 [Beta vulgaris subsp. vulgaris]
Bou_25777	4.2688	0.00144933	0.0102613	34.2207	4.06186	0	114.99	62.8532	560.44	caffeic acid 3-O-methyltransferase-like [Chenopodium quinoa]
Bou_34016	4.26493	0.00337162	0.0204495	0	3.04639	0	21.3935	18.1307	16.8927	uncharacterized protein LOC110801646 [Spinacia oleracea]
Bou_77157	4.2628	1.11e-06	2.02e-05	213.648	13.201	32.9625	1515.37	1710.33	1763.8	hydroquinone glucosyltransferase-like [Chenopodium quinoa]
Bou_122911	4.26048	0.0017616	0.0120619	0	9.13918	0	57.0492	44.7224	70.5519	alcohol-forming fatty acyl-CoA reductase-like [Chenopodium quinoa]
Bou_131272	4.25585	4.97e-10	1.75e-08	107.286	38.5877	194.211	3290.14	2273.59	938.042	pathogenesis-related protein PR-4-like [Amaranthus tricolor]
Bou_12686	4.25406	0.0084423	0.042746	10.1737	0	0	104.293	83.4013	6.95582	beta-glucuronosyltransferase GlcAT14A-like [Spinacia oleracea]
Bou_70074	4.24256	0.00192081	0.0128557	5.5493	0	0	23.1763	33.844	48.6907	uncharacterized protein LOC110732049 [Chenopodium quinoa]
Bou_632	4.23834	1.58e-07	3.5e-06	86.939	8.12372	113.142	1521.61	1672.86	739.304	transcription factor MYB60 isoform X2 [Beta vulgaris subsp. vulgaris]
Bou_132590	4.23788	0.00661773	0.0352261	0	4.06186	0	8.02255	22.9656	43.7223	cysteine-rich receptor-like protein kinase 25 [Chenopodium quinoa]
Bou_136783	4.2377	0.00280969	0.0175912	0	4.06186	0	16.9365	32.6353	24.8422	protein OXIDATIVE STRESS 3 [Beta vulgaris subsp. vulgaris]
Bou_128090	4.23298	5.8e-05	0.000670245	19.4225	0	3.56351	117.664	197.02	119.243	BTB/POZ domain-containing protein At3g19850 [Beta vulgaris subsp. vulgaris]
Bou_21746	4.23185	0.000231648	0.00222069	0	2.03093	5.34527	45.4611	77.3577	16.8927	protein PIN-LIKES 1 [Beta vulgaris subsp. vulgaris]
Bou_104306	4.22884	0.00185334	0.0125096	11.0986	0	0	78.4427	73.7316	56.6403	methyl jasmonate esterase 1 [Beta vulgaris subsp. vulgaris]
Bou_97345	4.22454	0.00448285	0.0257141	3.69953	0	0	10.6967	36.2614	22.8548	K(+) efflux antiporter 2, chloroplastic [Ricinus communis]
Bou_17362	4.22424	2.89e-12	1.48e-10	46.2441	10.1546	28.5081	634.673	627.323	328.911	#N/A
Bou_86786	4.22396	2.45e-20	3.41e-18	65.6667	54.8351	100.669	1885.3	1419.03	832.711	kunitz trypsin inhibitor 5 [Beta vulgaris subsp. vulgaris]
Bou_89759	4.22367	0.000557615	0.00464072	145.207	0	66.8159	718.464	1027.41	2216.92	thermospermine synthase ACAULIS5 isoform X2 [Beta vulgaris subsp. vulgaris]
Bou_8870	4.22132	0.000102643	0.00110184	31.446	6.09279	0	240.676	244.16	215.63	GATA transcription factor 19-like [Chenopodium quinoa]
Bou_88844	4.22005	1.4e-05	0.000194211	21.2723	19.2938	0	292.377	204.273	257.365	B3 domain-containing transcription factor VRN1 [Beta vulgaris subsp. vulgaris]
Bou_76060	4.21863	2.46e-38	1.22e-35	61.0422	74.1289	47.2166	955.575	1223.22	1211.31	SNF1-related protein kinase regulatory subunit gamma-like PV42a [Beta vulgaris subsp. vulgaris]
Bou_108560	4.21545	0.00153288	0.0107151	0	0	6.23615	37.4386	32.6353	47.6971	phragmoplastin DRP1E-like [Malania oleifera]
Bou_114148	4.19389	1.75e-08	4.67e-07	53.6432	10.1546	11.5814	376.168	713.142	292.144	probable carotenoid cleavage dioxygenase 4, chloroplastic [Spinacia oleracea]
Bou_79429	4.1918	4.25e-06	6.73e-05	135.958	39.6031	6.23615	623.976	924.667	1773.73	growth-regulating factor 5-like [Amaranthus tricolor]
Bou_110119	4.17658	6.28e-05	0.000716501	23.1221	0	4.45439	188.976	146.254	164.952	aspartic proteinase-like [Spinacia oleracea]
Bou_128620	4.16618	3.48e-05	0.000430586	6.47418	12.1856	0	70.4202	80.9839	180.851	putative homeobox-leucine zipper protein ATHB-51 [Olea europaea var. sylvestris]
Bou_31249	4.16301	0.000177659	0.00176712	2.77465	0	1.78176	16.9365	37.4702	28.817	PREDICTED: peroxidase 19-like [Tarenaya hassleriana]
Bou_48200	4.1607	4.32e-08	1.07e-06	55.493	4.06186	25.8355	461.742	482.277	586.276	growth-regulating factor 5 isoform X1 [Beta vulgaris subsp. vulgaris]
Bou_62402	4.15868	0.00913951	0.0454644	3.69953	0	0	23.1763	37.4702	5.96213	probably inactive leucine-rich repeat receptor-like protein kinase At3g28040 [Chenopodium quinoa]
Bou_96937	4.15665	3.5e-10	1.27e-08	8.32394	12.1856	2.67264	169.365	151.089	89.432	homeobox-leucine zipper protein HDG5 isoform X1 [Beta vulgaris subsp. vulgaris]
Bou_75599	4.15601	5.16e-05	0.000607136	6732.22	128.964	1056.58	41665.6	43930.7	55557.1	#N/A
Bou_72674	4.15524	5.17e-13	2.95e-11	14.7981	18.2784	6.23615	300.4	251.413	145.079	#N/A
Bou_78565	4.15492	3.1e-06	5.1e-05	0	6.09279	6.23615	54.3751	88.2362	76.514	flavonol synthase/flavanone 3-hydroxylase [Beta vulgaris subsp. vulgaris]
Bou_89518	4.15235	0.00199473	0.0132647	0	0	7.12703	41.8955	51.9747	34.7791	boron transporter 4-like [Spinacia oleracea]
Bou_128737	4.15125	0.0021404	0.0140338	5.5493	0	0	27.6332	33.844	37.7602	uncharacterized protein LOC110793691 [Spinacia oleracea]
Bou_71186	4.13538	0.000447377	0.00385772	3.69953	0	2.67264	14.2623	26.5917	72.5393	#N/A
Bou_87676	4.13302	2.14e-05	0.000281179	12.0235	0	8.01791	82.8997	76.149	194.763	uncharacterized protein LOC104902355 isoform X1 [Beta vulgaris subsp. vulgaris]
Bou_92191	4.1278	1.89e-05	0.00025217	3.69953	0	3.56351	29.416	41.0963	58.6276	probable WRKY transcription factor 65 [Spinacia oleracea]
Bou_39840	4.11941	8.87e-15	6.45e-13	19.4225	7.10825	22.272	216.609	356.571	280.22	truncated transcription factor CAULIFLOWER A [Beta vulgaris subsp. vulgaris]
Bou_149836	4.10464	5.1e-05	0.000601037	13.8732	0	3.56351	65.0718	129.332	107.318	aldehyde oxidase GLOX-like [Amaranthus tricolor]
Bou_120764	4.10341	2.63e-09	8.11e-08	27.7465	21.3248	4.45439	217.5	245.369	455.109	defensin-like protein 1 [Amaranthus tricolor]
Bou_30754	4.09471	4.69e-12	2.34e-10	5.5493	5.07732	4.45439	100.728	74.9403	81.4825	RNA-binding protein 38 [Chenopodium quinoa]
Bou_1574	4.09125	1.04e-09	3.48e-08	13.8732	7.10825	2.67264	121.23	175.264	106.325	#N/A
Bou_127154	4.08885	0.000537179	0.00449695	1053.44	8.12372	81.9608	5244.96	6049.62	8165.14	#N/A
Bou_87956	4.08213	1.7e-15	1.34e-13	36.9953	42.6495	12.4723	435	552.383	568.39	uncharacterized protein LOC110695771 [Chenopodium quinoa]
Bou_107127	4.08203	0.00351937	0.021154	0	6.09279	0	43.6783	25.383	31.798	uncharacterized protein LOC110786246 [Spinacia oleracea]
Bou_62438	4.07973	0.00266373	0.0168317	6.47418	0	0	41.0041	36.2614	32.7917	uncharacterized protein LOC104893948 [Beta vulgaris subsp. vulgaris]
Bou_80265	4.07927	0.000141397	0.00145299	6.47418	0	3.56351	23.1763	50.766	97.3815	uncharacterized protein LOC110775844 [Spinacia oleracea]
Bou_63339	4.0786	0.00563051	0.0309108	0	6.09279	0	57.9406	22.9656	19.8738	E3 ubiquitin-protein ligase ATL42 [Beta vulgaris subsp. vulgaris]
Bou_123829	4.07786	7.49e-05	0.000835621	4.62441	0	7.12703	33.873	49.5573	117.255	uncharacterized protein LOC104908389 [Beta vulgaris subsp. vulgaris]
Bou_88313	4.07254	0.00860634	0.0434349	0	3.04639	0	9.80534	22.9656	16.8927	glutaredoxin-C1 [Benincasa hispida]
Bou_135723	4.06922	2.03e-17	2.08e-15	24.9718	24.3712	8.90878	344.97	313.057	315.993	cyclin-D4-1 [Beta vulgaris subsp. vulgaris]
Bou_98589.1	4.06286	2.59e-08	6.7e-07	6.47418	23.3557	44.5439	236.22	349.319	658.816	transcription factor TGA2-like [Chenopodium quinoa]
Bou_4129	4.06036	5.87e-15	4.38e-13	123.934	47.7268	41.8713	910.114	1390.02	1263.97	protein OXIDATIVE STRESS 3 [Beta vulgaris subsp. vulgaris]
Bou_121598	4.06007	0.00840769	0.0426214	3.69953	0	0	8.02255	25.383	28.817	transcription factor bHLH117 [Amaranthus tricolor]
Bou_5957	4.05473	7.96e-10	2.74e-08	38.8451	6.09279	17.8176	264.744	329.979	451.135	protein GRAVITROPIC IN THE LIGHT 1-like [Chenopodium quinoa]
Bou_11490	4.05189	1.26e-15	1.01e-13	75.8404	27.4175	41.8713	649.827	638.201	1121.87	serine/threonine-protein kinase UCNL [Beta vulgaris subsp. vulgaris]
Bou_45273	4.05184	2.98e-09	9.08e-08	348.681	62.9588	76.6155	2281.97	2590.28	3227.5	CASP-like protein 2B1 isoform X1 [Beta vulgaris subsp. vulgaris]
Bou_36957	4.04976	0.000853894	0.0066253	0	3.04639	9.79966	92.705	14.5046	106.325	auxin-binding protein ABP19a-like [Chenopodium quinoa]
Bou_112183	4.04529	0.00135638	0.009714	116.535	16.2474	0	1050.95	652.706	488.895	polygalacturonase At1g48100 [Beta vulgaris subsp. vulgaris]
Bou_103624	4.04467	4.01e-10	1.44e-08	10.1737	4.06186	9.79966	72.2029	175.264	152.034	transcription factor TCP17-like [Chenopodium quinoa]
Bou_2378	4.04401	1.64e-06	2.88e-05	62.892	6.09279	11.5814	362.798	294.926	672.727	transcription repressor OFP13-like [Chenopodium quinoa]
Bou_127224	4.02812	0.00236953	0.0153156	0.924883	0	1.78176	14.2623	12.0871	18.8801	MADS-box transcription factor 23 isoform X2 [Beta vulgaris subsp. vulgaris]
Bou_150120	4.00986	8.96e-14	5.73e-12	43.4695	22.3402	23.1628	343.187	334.814	756.197	calcium-binding protein PBP1-like [Diospyros lotus]
Bou_73090	4.00925	8.72e-05	0.000953413	72.1408	17.2629	0.890878	496.507	417.007	540.567	#N/A
Bou_104953	4.00572	9.26e-17	8.69e-15	69.3662	40.6186	28.5081	560.687	644.245	1019.52	protein indeterminate-domain 7-like [Amaranthus tricolor]
Bou_19529	4.00567	1.76e-09	5.62e-08	339.432	68.0361	74.8338	2700.03	2138.22	2910.51	putative invertase inhibitor [Chenopodium quinoa]
Bou_115647	4.00092	2.41e-12	1.25e-10	471.69	135.057	174.612	2814.13	4091.5	5606.39	LRR receptor-like serine/threonine-protein kinase ERECTA [Chenopodium quinoa]
Bou_134255	3.9987	8.03e-12	3.88e-10	140.582	60.9279	70.3794	962.706	861.814	2522.98	3-ketoacyl-CoA synthase 11-like [Chenopodium quinoa]
Bou_98029	3.99094	2.59e-07	5.49e-06	2.77465	4.06186	3.56351	36.5472	45.9312	82.4762	methyl-CpG-binding domain-containing protein 4-like [Chenopodium quinoa]
Bou_128983	3.9899	0.00111217	0.00824698	2.77465	3.04639	0	51.7009	9.66972	29.8107	DNA ligase 1 isoform X1 [Quercus suber]
Bou_64238	3.98865	0.00585247	0.0318629	0	7.10825	0	19.6107	49.5573	41.7349	sm-like protein LSM3B isoform X1 [Tripterygium wilfordii]
Bou_133710	3.97701	8.96e-21	1.3e-18	20.3474	13.201	24.9446	256.722	299.761	368.659	transcription repressor OFP6 [Beta vulgaris subsp. vulgaris]
Bou_107739	3.96916	4.8e-05	0.000570805	3.69953	4.06186	0	36.5472	50.766	32.7917	protein MIZU-KUSSEI 1 [Beta vulgaris subsp. vulgaris]
Bou_121588	3.96557	3.13e-61	5.08e-58	189.601	215.279	239.646	3487.13	3143.87	3439.16	GRF1-interacting factor 1 isoform X1 [Amaranthus tricolor]
Bou_84732.2	3.95949	0.00471341	0.0267624	0	0	6.23615	24.0676	44.7224	29.8107	CASP-like protein 2A1 [Beta vulgaris subsp. vulgaris]
Bou_47725	3.95058	5.74e-13	3.27e-11	283.014	102.562	83.7426	1856.77	2978.27	2422.61	uncharacterized protein LOC104907350 [Beta vulgaris subsp. vulgaris]
Bou_78253	3.9492	0.00550827	0.0303715	5.5493	0	0	40.1127	24.1743	21.8612	uncharacterized protein LOC104897608 [Beta vulgaris subsp. vulgaris]
Bou_87483	3.94709	4.83e-09	1.42e-07	6.47418	12.1856	3.56351	106.967	72.5229	159.984	uncharacterized protein LOC110721739 isoform X1 [Chenopodium quinoa]
Bou_34592	3.94284	4.27e-10	1.52e-08	70.2911	14.2165	24.9446	548.208	420.633	716.45	probable leucine-rich repeat receptor-like protein kinase IMK3 [Beta vulgaris subsp. vulgaris]
Bou_93194	3.93989	2.62e-10	9.74e-09	8288.8	1486.64	2887.34	62455.5	59731	72151.7	#N/A
Bou_96935	3.93727	6.43e-09	1.85e-07	375.502	71.0825	122.941	2363.98	1871.09	4491.47	uncharacterized protein LOC110709753 [Chenopodium quinoa]
Bou_86332	3.93457	1.41e-11	6.58e-10	309.836	225.433	60.5797	2782.93	3166.83	3158.94	protein EARLY STARVATION 1, chloroplastic [Amaranthus tricolor]
Bou_33916	3.92251	0.00803655	0.0410999	3.69953	0	0	22.2849	13.2959	20.8675	uncharacterized protein LOC110776642 isoform X1 [Spinacia oleracea]
Bou_8108.2	3.91908	0.00537722	0.0297691	0	0	9.79966	37.4386	67.688	44.716	putative RING-H2 finger protein ATL21A [Hevea brasiliensis]
Bou_105426	3.91877	6.81e-07	1.31e-05	156.305	56.866	21.3811	599.908	777.203	2170.22	AP2-like ethylene-responsive transcription factor ANT [Amaranthus tricolor]
Bou_11219	3.91569	8.48e-05	0.000933788	6.47418	0	10.6905	57.9406	59.227	144.085	probable glycerol-3-phosphate acyltransferase 3 [Chenopodium quinoa]
Bou_134835	3.89875	0.000116853	0.00123229	8.32394	3.04639	0	72.2029	42.305	54.6529	uncharacterized protein LOC110789951 [Spinacia oleracea]
Bou_148469	3.88656	0.0102566	0.0497246	7.39906	0	0	27.6332	66.4793	15.899	tropinone reductase homolog At5g06060-like [Amaranthus tricolor]
Bou_140565	3.8782	4.86e-25	1.04e-22	51.7934	50.7732	30.2899	715.79	524.582	709.494	calcium-binding protein KRP1 [Beta vulgaris subsp. vulgaris]
Bou_26931	3.87699	0.00802779	0.0410736	12.9484	0	0	94.4878	60.4357	35.7728	#N/A
Bou_4853	3.87172	0.00843431	0.0427183	0	0	9.79966	32.0902	30.2179	82.4762	G2/mitotic-specific cyclin S13-7 isoform X2 [Beta vulgaris subsp. vulgaris]
Bou_69060	3.86629	3.41e-09	1.03e-07	69.3662	23.3557	12.4723	393.996	518.539	622.049	pectinesterase inhibitor 3 [Populus alba]
Bou_99222	3.86424	0.000273183	0.00254873	33.2958	16.2474	0	337.838	209.108	173.896	probable serine/threonine-protein kinase PBL7 [Beta vulgaris subsp. vulgaris]
Bou_143826	3.86197	3.32e-06	5.43e-05	1682.36	137.088	628.96	18163.9	5170.88	12267.1	uncharacterized protein LOC130805934 [Amaranthus tricolor]
Bou_74773	3.85725	0.00934925	0.0462411	18.4977	0	0	87.3566	51.9747	129.18	nudix hydrolase 14, chloroplastic-like [Chenopodium quinoa]
Bou_33301	3.85707	3.2e-08	8.13e-07	10.1737	36.5567	8.90878	372.603	280.422	149.053	uncharacterized protein LOC110682527 [Chenopodium quinoa]
Bou_141857	3.85377	0.000259695	0.00245035	1.84977	9.13918	23.1628	326.25	141.42	26.8296	cytochrome P450 71A25-like [Chenopodium quinoa]
Bou_35566	3.84946	4.49e-06	7.08e-05	18.4977	4.06186	2.67264	127.469	170.429	66.5771	probable membrane-associated kinase regulator 3 [Gossypium hirsutum]
Bou_91067	3.83517	1.64e-11	7.57e-10	355.155	121.856	89.9787	2425.48	3183.75	2484.22	truncated transcription factor CAULIFLOWER A [Beta vulgaris subsp. vulgaris]
Bou_31553	3.8308	8.25e-08	1.93e-06	19.4225	10.1546	8.01791	154.211	72.5229	308.044	protein ABHD17C-like [Chenopodium quinoa]
Bou_37344	3.82403	3.7e-06	5.95e-05	119.31	17.2629	15.1449	949.335	782.038	418.343	ABSCISIC ACID-INSENSITIVE 5-like protein 6 isoform X3 [Beta vulgaris subsp. vulgaris]
Bou_57320	3.82268	0.000107478	0.00114689	13.8732	13.201	0	139.058	163.176	79.4951	tropinone reductase homolog At5g06060-like [Amaranthus tricolor]
Bou_54207	3.82216	2.25e-10	8.48e-09	6.47418	18.2784	8.01791	123.012	124.498	212.649	uncharacterized protein LOC104898675 isoform X1 [Beta vulgaris subsp. vulgaris]
Bou_100967	3.81146	0.000692692	0.00557994	50.8685	14.2165	0	274.549	252.621	386.545	uncharacterized protein LOC110688724 [Chenopodium quinoa]
Bou_2435	3.81117	6.43e-08	1.54e-06	9.24883	11.1701	45.4348	208.586	298.553	420.33	LOB domain-containing protein 27 [Beta vulgaris subsp. vulgaris]
Bou_8268	3.80809	6.99e-06	0.000104936	2.77465	4.06186	9.79966	43.6783	48.3486	142.097	STS14 protein-like [Chenopodium quinoa]
Bou_22120	3.80336	1.47e-06	2.62e-05	2.77465	9.13918	5.34527	111.424	94.2797	33.7854	transcriptional regulator TAC1-like [Chenopodium quinoa]
Bou_122129	3.80312	0.00201272	0.0133554	2.77465	3.04639	2.67264	38.33	2.41743	77.5077	uncharacterized protein LOC121241662 isoform X1 [Juglans microcarpa x Juglans regia]
Bou_95641	3.80247	0.000374961	0.00331705	0	5.07732	3.56351	22.2849	33.844	63.5961	putative late blight resistance protein homolog R1A-3 [Beta vulgaris subsp. vulgaris]
Bou_72255	3.80005	7.81e-06	0.000115674	15.723	6.09279	0.890878	104.293	83.4013	128.186	calcium-binding protein PBP1-like [Diospyros lotus]
Bou_109572	3.79289	1.5e-23	2.78e-21	40.6948	26.4021	55.2345	568.71	571.722	560.44	protein indeterminate-domain 7-like [Amaranthus tricolor]
Bou_84333	3.79279	2.91e-20	4.02e-18	30.5211	22.3402	23.1628	310.205	282.839	461.072	ribosome-inactivating protein PD-L3/PD-L4 [Beta vulgaris subsp. vulgaris]
Bou_33407	3.78935	0.0100218	0.0488252	0	2.03093	0.890878	17.8279	4.83486	16.8927	#N/A
Bou_35964	3.78516	0.0097272	0.0477302	12.0235	0	0	67.746	67.688	30.8044	1-aminocyclopropane-1-carboxylate oxidase 5 [Spinacia oleracea]
Bou_44700	3.78409	4.18e-06	6.64e-05	72.1408	10.1546	55.2345	289.703	352.945	1254.04	O-acyltransferase WSD1-like [Chenopodium quinoa]
Bou_121397	3.78152	1.1e-25	2.5e-23	22.1972	18.2784	24.0537	310.205	313.057	266.309	protein SRG1-like [Ziziphus jujuba var. spinosa]
Bou_81208	3.7802	0.00141032	0.0100371	0	1.01546	7.12703	48.1353	24.1743	40.7412	#N/A
Bou_111577	3.77827	2.88e-06	4.77e-05	20.3474	8.12372	1.78176	162.234	163.176	89.432	basic blue protein [Beta vulgaris subsp. vulgaris]
Bou_104489	3.77487	0.00847184	0.0428656	5.5493	0	0	26.7418	27.8004	21.8612	G-type lectin S-receptor-like serine/threonine-protein kinase At1g11410 isoform X2 [Amaranthus tricolor]
Bou_8707	3.77424	1.42e-22	2.44e-20	99.8873	67.0207	45.4348	1022.43	948.841	933.074	AP2-like ethylene-responsive transcription factor AIL1 [Amaranthus tricolor]
Bou_2748	3.7718	2.84e-07	5.95e-06	113.761	28.433	14.2541	680.134	600.731	856.56	polygalacturonase 1 beta-like protein 3 [Spinacia oleracea]
Bou_119454	3.76824	1.56e-12	8.34e-11	231.221	159.428	62.3615	2362.2	2323.15	1485.56	1-aminocyclopropane-1-carboxylate oxidase [Beta vulgaris subsp. vulgaris]
Bou_43038	3.76764	0.0101019	0.0491312	0	5.07732	0	20.5021	24.1743	22.8548	chromatin assembly factor 1 subunit FAS1-like [Chenopodium quinoa]
Bou_54847	3.76701	5.01e-06	7.79e-05	88.7887	12.1856	20.4902	305.748	355.362	993.689	zinc-finger homeodomain protein 4 [Eucalyptus grandis]
Bou_55399	3.76407	0.00404037	0.0236893	2.77465	1.01546	0	13.3709	12.0871	25.8359	protein RDM16 isoform X1 [Amaranthus tricolor]
Bou_42907	3.75782	0.000129329	0.00134067	5.5493	6.09279	0	33.873	67.688	54.6529	uncharacterized protein LOC110911682 isoform X2 [Helianthus annuus]
Bou_109147	3.75762	0.000100888	0.00108437	377.352	16.2474	45.4348	1828.25	1380.35	2730.66	uncharacterized acetyltransferase At3g50280 [Beta vulgaris subsp. vulgaris]
Bou_133256	3.75676	8.93e-07	1.67e-05	7.39906	8.12372	3.56351	141.732	76.149	38.7539	uncharacterized protein LOC110782875 isoform X1 [Spinacia oleracea]
Bou_54511	3.75294	0.000378981	0.0033474	31.446	0	49.8892	400.236	344.484	353.753	uncharacterized protein LOC110730010 [Chenopodium quinoa]
Bou_24945	3.73602	0.00135171	0.00969477	2.77465	3.04639	0	32.0902	32.6353	11.9243	auxin response factor 18 [Beta vulgaris subsp. vulgaris]
Bou_130312	3.73363	0.00168984	0.0116243	13.8732	0	8.90878	93.5964	190.977	19.8738	cytokinin dehydrogenase 1 [Beta vulgaris subsp. vulgaris]
Bou_89288	3.73015	5.38e-15	4.04e-13	22.1972	20.3093	13.3632	222.849	180.098	336.86	calcium-binding protein KRP1-like [Spinacia oleracea]
Bou_54397	3.72944	0.00313145	0.019225	5.5493	24.3712	0	43.6783	70.1054	281.214	transcription factor MYB117 [Beta vulgaris subsp. vulgaris]
Bou_60802	3.72595	0.00229358	0.0149009	25.8967	2.03093	0	120.338	101.532	148.06	uncharacterized protein LOC104907020 [Beta vulgaris subsp. vulgaris]
Bou_45298	3.72283	2.04e-24	4.12e-22	5258.88	2751.91	3137.67	53132.5	52936.9	41129.8	1-aminocyclopropane-1-carboxylate oxidase-like [Chenopodium quinoa]
Bou_65799	3.72061	5.48e-08	1.34e-06	397.699	66.0052	106.905	2092.1	2080.2	3351.71	uncharacterized protein LOC110694734 [Chenopodium quinoa]
Bou_87007	3.70949	6.36e-26	1.48e-23	144.282	74.1289	115.814	1336.2	1468.59	1572.02	probable receptor-like serine/threonine-protein kinase At5g57670 [Beta vulgaris subsp. vulgaris]
Bou_145788	3.70697	0.000253996	0.0024052	7.39906	6.09279	0	41.0041	90.6536	43.7223	auxin-binding protein ABP19a-like [Actinidia eriantha]
Bou_94702	3.70204	4.5e-16	3.87e-14	141.507	53.8196	134.523	1658.88	1183.33	1454.76	probable calcium-binding protein CML41 [Spinacia oleracea]
Bou_50729	3.6936	0.00339045	0.0205382	255.268	0	79.2882	1237.26	1368.26	1724.05	probable polygalacturonase [Beta vulgaris subsp. vulgaris]
Bou_89277	3.68683	0.00491779	0.027688	67.5164	0	4.45439	154.211	280.422	492.87	cysteine-rich receptor-like protein kinase 25 [Chenopodium quinoa]
Bou_36955	3.68233	0.000875103	0.00675456	36.9953	42.6495	0	282.572	224.821	513.737	APETALA2-like protein 3 [Amaranthus tricolor]
Bou_100562	3.68085	0.000518998	0.00436401	7.39906	2.03093	1.78176	81.1169	51.9747	10.9306	#N/A
Bou_92869	3.67829	7.28e-14	4.74e-12	447.643	194.969	162.14	2918.43	2963.77	4420.92	AAA-ATPase At4g25835-like [Amaranthus tricolor]
Bou_40144	3.6782	2.54e-30	8.32e-28	36.0704	28.433	40.9804	438.566	458.103	457.097	late embryogenesis abundant protein 76 [Beta vulgaris subsp. vulgaris]
Bou_143692	3.67801	1.03e-30	3.44e-28	36.9953	46.7114	44.5439	491.158	517.33	631.986	GRF1-interacting factor 1 isoform X1 [Amaranthus tricolor]
Bou_133668	3.67426	0.00147024	0.0103728	1.84977	3.04639	0	20.5021	16.922	23.8485	protein ASYMMETRIC LEAVES 2 [Amaranthus tricolor]
Bou_121968	3.6713	6.15e-05	0.000705157	1451.14	116.778	122.941	7846.05	8404.19	5292.39	homeobox-leucine zipper protein ATHB-40 [Beta vulgaris subsp. vulgaris]
Bou_58160	3.65055	3.89e-05	0.000474726	27.7465	3.04639	24.0537	99.8362	136.585	454.116	protein SHORT-ROOT [Spinacia oleracea]
Bou_136119	3.64373	0.00149354	0.0104981	8.32394	4.06186	0	65.0718	72.5229	16.8927	uncharacterized protein LOC104906887 [Beta vulgaris subsp. vulgaris]
Bou_73693	3.6429	2.01e-06	3.46e-05	69.3662	719.964	252.119	5320.73	2581.81	5103.59	protein EARLY STARVATION 1, chloroplastic [Amaranthus tricolor]
Bou_119856	3.64006	4.02e-06	6.4e-05	14.7981	12.1856	8.01791	40.1127	125.706	270.283	protein transport protein SEC13 homolog B-like [Chenopodium quinoa]
Bou_113204	3.6326	4.06e-06	6.46e-05	2.77465	4.06186	7.12703	90.9222	33.844	48.6907	ABC transporter G family member 25 isoform X1 [Amaranthus tricolor]
Bou_39268	3.62975	2.51e-11	1.12e-09	111.911	57.8815	81.9608	1504.67	1157.95	455.109	protein IQ-DOMAIN 1-like [Chenopodium quinoa]
Bou_141245	3.62875	1.83e-08	4.88e-07	22.1972	19.2938	13.3632	204.129	91.8623	381.576	ent-kaurene oxidase, chloroplastic-like isoform X1 [Chenopodium quinoa]
Bou_80	3.62346	3.12e-09	9.47e-08	45.3192	25.3866	10.6905	288.812	240.534	472.996	uncharacterized protein LOC104902355 isoform X1 [Beta vulgaris subsp. vulgaris]
Bou_23250	3.62322	4.51e-06	7.1e-05	100.812	14.2165	14.2541	531.271	449.642	613.106	uncharacterized protein LOC110694734 [Chenopodium quinoa]
Bou_16875	3.6173	4.88e-10	1.72e-08	9.24883	7.10825	22.272	186.301	164.385	126.198	U-box domain-containing protein 35-like isoform X1 [Amaranthus tricolor]
Bou_149553	3.61576	1.37e-06	2.45e-05	9.24883	3.04639	13.3632	133.709	48.3486	134.148	#N/A
Bou_25427	3.6077	0.000763445	0.00603457	10.1737	0	2.67264	72.2029	49.5573	35.7728	#N/A
Bou_82540	3.6008	3.3e-05	0.000410438	307.986	38.5877	32.0716	908.331	1434.74	2251.7	BTB/POZ domain-containing protein At3g49900-like [Chenopodium quinoa]
Bou_8759	3.59151	8.65e-16	7.1e-14	24.0469	36.5567	16.9267	356.558	242.952	330.898	60S ribosomal protein L13-1-like [Amaranthus tricolor]
Bou_21776	3.58749	2.23e-10	8.4e-09	172.953	116.778	40.9804	1543	1489.14	942.017	ABC transporter C family member 8-like isoform X3 [Durio zibethinus]
Bou_123972	3.58332	0.001999	0.0132827	2.77465	2.03093	0	17.8279	19.3394	19.8738	UDP-glycosyltransferase 74G1 [Beta vulgaris subsp. vulgaris]
Bou_136925	3.58097	2.4e-06	4.04e-05	44.3944	4.06186	20.4902	275.441	200.647	350.772	protein RKD5-like isoform X1 [Malus sylvestris]
Bou_128083	3.57598	0.000362474	0.00322749	5264.43	87.33	1603.58	28636.9	29745.3	24565	ribosome-inactivating protein PD-L3/PD-L4-like [Chenopodium quinoa]
Bou_97264	3.57527	1.37e-31	5.02e-29	2769.1	2063.42	1721.18	29876.9	24009.9	24230.1	ribosome-inactivating protein PD-L3/PD-L4 [Beta vulgaris subsp. vulgaris]
Bou_111549	3.56374	2.4e-05	0.000309998	9.24883	8.12372	7.12703	43.6783	41.0963	204.7	zinc finger protein WIP2-like [Chenopodium quinoa]
Bou_72044	3.5525	2.47e-09	7.67e-08	26.8216	17.2629	21.3811	165.799	154.715	448.154	peroxidase 46-like [Chenopodium quinoa]
Bou_38922	3.54912	3.62e-06	5.85e-05	14.7981	2.03093	12.4723	65.0718	122.08	157.997	#N/A
Bou_117370	3.54527	4.85e-27	1.22e-24	111.911	95.4537	83.7426	868.218	1356.18	1174.54	protein ABSCISIC ACID-INSENSITIVE 5-like [Spinacia oleracea]
Bou_142840	3.54072	0.000297857	0.00273706	23.1221	14.2165	106.905	112.316	357.78	1210.31	uncharacterized WD repeat-containing protein C2A9.03-like isoform X1 [Chenopodium quinoa]
Bou_65212	3.53834	0.00165303	0.0114333	38.8451	37.5722	0	147.971	299.761	439.21	protein EXPRESSION OF TERPENOIDS 1-like [Actinidia eriantha]
Bou_112558	3.5268	4.3e-36	2.04e-33	73.0657	77.1753	78.3973	976.968	748.194	909.225	calcium-transporting ATPase 12, plasma membrane-type [Beta vulgaris subsp. vulgaris]
Bou_56642	3.5211	0.00178375	0.0121646	36.0704	0	9.79966	123.012	123.289	281.214	cyclin-D3-1 [Spinacia oleracea]
Bou_52822	3.51826	1.33e-09	4.35e-08	16.6479	8.12372	15.1449	121.23	232.073	106.325	uncharacterized protein LOC110691780 [Chenopodium quinoa]
Bou_4768	3.5168	6.76e-06	0.000101827	457.817	121.856	310.026	5218.22	4325.99	640.929	non-specific lipid-transfer protein [Beta vulgaris subsp. vulgaris]
Bou_106310	3.51317	0.00703666	0.0370026	1.84977	1.01546	4.45439	7.13116	8.461	68.5645	uncharacterized protein LOC110698145 [Chenopodium quinoa]
Bou_34837	3.50742	1.32e-06	2.38e-05	48.0939	117.794	130.068	1361.16	1744.18	260.346	ultraviolet-B receptor UVR8 isoform X2 [Spinacia oleracea]
Bou_107230	3.50007	2.33e-09	7.27e-08	63.8169	38.5877	71.2703	440.349	350.527	1175.53	3-ketoacyl-CoA synthase 5 [Beta vulgaris subsp. vulgaris]
Bou_138640	3.49834	0.00457036	0.0261283	0	3.04639	2.67264	25.8504	8.461	29.8107	probable L-type lectin-domain containing receptor kinase S.5 [Chenopodium quinoa]
Bou_58145	3.49743	0.00219013	0.0143187	20.3474	0	2.67264	90.0308	88.2362	82.4762	cytochrome P450 76AD1 [Chenopodium quinoa]
Bou_150113	3.4906	0.00654398	0.0349589	0	2.03093	1.78176	11.5881	12.0871	18.8801	#N/A
Bou_54772	3.48938	0.00350531	0.021093	4.62441	4.06186	0	24.959	59.227	12.918	UDP-glycosyltransferase 86A1 [Beta vulgaris subsp. vulgaris]
Bou_69761	3.47911	1.91e-13	1.16e-11	49.9437	114.748	73.9429	855.739	594.688	1207.33	cytokinin dehydrogenase 5-like [Chenopodium quinoa]
Bou_101745	3.47774	0.0025449	0.0162467	12.0235	2.03093	0	49.0267	41.0963	66.5771	transcription repressor OFP6 [Beta vulgaris subsp. vulgaris]
Bou_98581	3.47483	0.00672837	0.0357198	0	2.03093	8.01791	18.7193	18.1307	75.5203	BEL1-like homeodomain protein 11 [Beta vulgaris subsp. vulgaris]
Bou_55774	3.47233	0.000584393	0.00483561	5.5493	7.10825	0	57.9406	31.4266	49.6844	protein NLP7 [Beta vulgaris subsp. vulgaris]
Bou_86121	3.47105	0.000468404	0.00401269	15.723	11.1701	0	114.99	97.9059	84.4635	histidine kinase 2-like [Chenopodium quinoa]
Bou_67212	3.47023	0.000219065	0.0021179	7.39906	27.4175	50.7801	370.82	531.834	46.7034	MLP-like protein 43 [Beta vulgaris subsp. vulgaris]
Bou_62987	3.46953	0.000867135	0.00670214	16.6479	18.2784	0	119.447	184.933	81.4825	#N/A
Bou_13719	3.46475	2.92e-07	6.1e-06	86.939	13.201	28.5081	435.892	539.087	447.16	uncharacterized protein LOC104897624 [Beta vulgaris subsp. vulgaris]
Bou_102034	3.46467	1.21e-08	3.33e-07	13.8732	6.09279	8.01791	123.904	65.2706	120.236	uncharacterized protein LOC104901601 [Beta vulgaris subsp. vulgaris]
Bou_97205	3.46394	0.00190936	0.0128221	0	4.06186	18.7084	65.0718	114.828	72.5393	#N/A
Bou_84644	3.44713	4.76e-11	2.03e-09	322.784	110.686	108.687	1666.02	1984.71	2263.62	protein GRAVITROPIC IN THE LIGHT 1-like [Chenopodium quinoa]
Bou_42696	3.44589	0.00445631	0.0255833	3.69953	2.03093	0	16.9365	13.2959	31.798	protein MULTIPOLAR SPINDLE 1 isoform X3 [Beta vulgaris subsp. vulgaris]
Bou_43536	3.43737	0.00191644	0.0128414	7.39906	0	26.7264	111.424	74.9403	184.826	P-loop NTPase domain-containing protein LPA1 homolog 2-like [Amaranthus tricolor]
Bou_124744	3.43283	8.41e-05	0.000926817	93.4131	4.06186	37.4169	493.832	617.653	346.797	#N/A
Bou_98175	3.43153	0.000197216	0.00193571	45.3192	5.07732	3.56351	217.5	193.394	171.908	probable pectinesterase 53 isoform X1 [Chenopodium quinoa]
Bou_58804	3.42853	1.3e-17	1.35e-15	469.84	234.572	244.101	3967.6	2801.8	3444.13	tetraspanin-19 [Beta vulgaris subsp. vulgaris]
Bou_33928	3.4245	9.81e-08	2.27e-06	14.7981	8.12372	11.5814	60.6148	122.08	188.801	PREDICTED: NEP1-interacting protein 1-like [Lupinus angustifolius]
Bou_142552	3.42355	0.000155164	0.00157315	29.5962	2.03093	6.23615	82.8997	159.55	164.952	uncharacterized protein LOC104908014 [Beta vulgaris subsp. vulgaris]
Bou_139097	3.42236	0.00151009	0.0105905	16.6479	0	3.56351	67.746	71.3142	78.5014	thaumatin-like protein 1 [Beta vulgaris subsp. vulgaris]
Bou_127742	3.41832	0.00269956	0.0170077	4.62441	6.09279	0	15.1537	39.8876	58.6276	DNA-directed RNA polymerases IV and V subunit 2 [Beta vulgaris subsp. vulgaris]
Bou_111883	3.41545	0.000453083	0.00389867	1.84977	1.01546	3.56351	28.5246	22.9656	17.8864	auxin transport protein BIG-like [Chenopodium quinoa]
Bou_89878	3.41453	4.84e-05	0.000575469	7.39906	19.2938	12.4723	65.0718	54.3922	297.113	UDP-galactose/UDP-glucose transporter 2 [Beta vulgaris subsp. vulgaris]
Bou_80504	3.41432	2.13e-09	6.68e-08	71.216	30.4639	21.3811	311.097	592.27	409.4	transcription factor bHLH57-like [Amaranthus tricolor]
Bou_137863	3.41185	6.55e-16	5.44e-14	25.8967	31.4794	41.8713	424.304	385.58	247.429	cyclin-D3-1-like [Amaranthus tricolor]
Bou_49396	3.40472	2.6e-16	2.32e-14	36.0704	29.4485	16.9267	282.572	278.004	311.025	serine/threonine-protein kinase WAG1 [Beta vulgaris subsp. vulgaris]
Bou_149608	3.39181	0.00260538	0.0165395	5.5493	3.04639	0	16.9365	30.2179	42.7286	uncharacterized protein LOC130807256 [Amaranthus tricolor]
Bou_64038	3.38787	8.04e-15	5.89e-13	53.6432	26.4021	34.7443	453.72	294.926	454.116	sulfite exporter TauE/SafE family protein 3-like [Amaranthus tricolor]
Bou_76504	3.38496	0.000233821	0.00223774	214.573	16.2474	20.4902	876.241	1084.22	665.771	PREDICTED: histidine-containing phosphotransfer protein 1 [Vitis vinifera]
Bou_114991	3.38234	0.00223746	0.0145806	0	5.07732	5.34527	45.4611	47.1399	15.899	5&apos;-3&apos; exoribonuclease 3 isoform X1 [Beta vulgaris subsp. vulgaris]
Bou_129203	3.3766	5.7e-07	1.12e-05	121.16	80.2217	28.5081	499.181	483.486	1404.08	PWWP domain-containing protein 4 isoform X1 [Beta vulgaris subsp. vulgaris]
Bou_7032	3.37108	0.000383813	0.00338221	24.9718	28.433	2.67264	251.373	284.048	43.7223	40S ribosomal protein S15 [Elaeis guineensis]
Bou_121999	3.36487	0.00132199	0.00953571	434.695	7.10825	68.5976	1543	1522.98	2193.07	formin-like protein 11 [Beta vulgaris subsp. vulgaris]
Bou_61253	3.36297	3.05e-07	6.34e-06	424.521	111.701	77.5064	1821.12	2147.89	2346.1	bidirectional sugar transporter N3-like [Spinacia oleracea]
Bou_84530	3.35769	1.26e-05	0.000176948	593.775	60.9279	127.396	2552.06	2950.47	2516.02	histidine-containing phosphotransfer protein 1 [Beta vulgaris subsp. vulgaris]
Bou_22323	3.35494	0.000830314	0.00647633	0	15.232	14.2541	90.0308	80.9839	130.173	PREDICTED: ribulose bisphosphate carboxylase/oxygenase activase, chloroplastic [Vitis vinifera]
Bou_129665	3.35442	0.00176396	0.0120661	5263.51	82.2526	883.751	15400.6	14366.8	33947.4	uncharacterized protein LOC104894196 [Beta vulgaris subsp. vulgaris]
Bou_91825	3.34996	0.00260057	0.016512	35.1455	0	8.90878	195.215	147.463	107.318	uncharacterized protein LOC110706575 [Chenopodium quinoa]
Bou_25528	3.34335	4.18e-07	8.43e-06	13.8732	6.09279	5.34527	55.2665	91.8623	110.299	non-structural maintenance of chromosomes element 4 homolog A [Beta vulgaris subsp. vulgaris]
Bou_8490	3.34195	7.2e-13	4.04e-11	113.761	45.6959	67.7068	725.595	583.809	995.676	anthocyanidin 3-O-glucoside 2&apos;&apos;-O-glucosyltransferase-like [Chenopodium quinoa]
Bou_135153	3.34153	0.00118235	0.0086825	26.8216	0	16.0358	107.859	139.002	188.801	uncharacterized protein LOC130806889 [Amaranthus tricolor]
Bou_102193	3.34142	0.0006359	0.00518359	2.77465	4.06186	0.890878	35.6558	15.7133	25.8359	#N/A
Bou_17842	3.32929	6.68e-05	0.000756061	6.47418	7.10825	15.1449	186.301	70.1054	32.7917	cytochrome P450 71A25-like [Chenopodium quinoa]
Bou_110411	3.32401	3.71e-25	8.06e-23	81.3897	74.1289	110.469	996.579	913.788	756.197	anthocyanidin 3-O-glucosyltransferase 2-like [Chenopodium quinoa]
Bou_100218	3.31692	1.44e-10	5.6e-09	10.1737	15.232	11.5814	84.6825	134.167	149.053	protein EARLY STARVATION 1, chloroplastic [Amaranthus tricolor]
Bou_146975	3.30042	5.9e-11	2.47e-09	66.5915	25.3866	50.7801	447.48	323.936	636.954	glutathione S-transferase T3-like [Beta vulgaris subsp. vulgaris]
Bou_98761	3.29971	2.36e-09	7.35e-08	11.0986	10.1546	14.2541	164.908	78.5664	106.325	probable calcium-binding protein CML45 [Spinacia oleracea]
Bou_128203	3.29457	0.0090888	0.0452941	5.5493	5.07732	0	11.5881	20.5481	71.5456	serine/threonine-protein kinase BLUS1 [Beta vulgaris subsp. vulgaris]
Bou_22743	3.29411	0.000216808	0.00210018	266.366	11.1701	70.3794	1192.69	945.215	1275.9	cytochrome P450 76AD1-like [Chenopodium quinoa]
Bou_49078	3.28271	1.7e-06	2.99e-05	22.1972	19.2938	14.2541	192.541	58.0183	291.151	ankyrin repeat-containing protein BDA1-like [Chenopodium quinoa]
Bou_135681	3.27849	0.00225349	0.0146739	3.69953	5.07732	0	21.3935	35.0527	27.8233	#N/A
Bou_43531	3.27751	9.37e-08	2.17e-06	12.0235	37.5722	10.6905	192.541	232.073	157.003	cytochrome P450 CYP72A219 [Beta vulgaris subsp. vulgaris]
Bou_82551	3.27641	1.43e-07	3.19e-06	47.169	16.2474	10.6905	213.043	238.117	267.302	protein ALP1-like [Ipomoea triloba]
Bou_75342	3.2715	1.8e-06	3.14e-05	104.512	17.2629	35.6351	454.611	371.075	695.582	uncharacterized protein LOC104903484 [Beta vulgaris subsp. vulgaris]
Bou_150252	3.27095	3.05e-05	0.000383621	19394.8	1322.14	10121.3	114493	89484.8	93698.9	polyamine oxidase-like [Chenopodium quinoa]
Bou_115464	3.26829	6.51e-08	1.55e-06	9.24883	10.1546	5.34527	62.3976	67.688	107.318	SPX domain-containing membrane protein At4g22990-like isoform X2 [Chenopodium quinoa]
Bou_120460	3.26763	3.28e-05	0.000407877	18.4977	8.12372	6.23615	100.728	38.6789	176.877	hyoscyamine 6-dioxygenase-like [Chenopodium quinoa]
Bou_31398	3.25863	2.92e-06	4.84e-05	123.934	37.5722	164.812	1542.11	1201.46	381.576	probable WRKY transcription factor 49 isoform X2 [Malus domestica]
Bou_69677	3.25834	0.000851552	0.00661013	2.77465	47.7268	8.90878	181.844	83.4013	301.088	14 kDa proline-rich protein DC2.15 [Beta vulgaris subsp. vulgaris]
Bou_137191	3.25556	1.52e-13	9.38e-12	1113.56	404.155	677.068	7147.2	6088.3	7727.92	aspartic proteinase-like [Spinacia oleracea]
Bou_85309	3.25524	0.00210019	0.013842	5.5493	8.12372	0	36.5472	30.2179	62.6024	protein DETOXIFICATION 46, chloroplastic-like [Chenopodium quinoa]
Bou_98616	3.25317	0.00241852	0.0155792	6.47418	0	4.45439	54.3751	27.8004	22.8548	miraculin-like [Coffea arabica]
Bou_40477	3.25302	2.15e-06	3.68e-05	12.0235	15.232	3.56351	89.1394	67.688	135.142	PWWP domain-containing protein 4 isoform X1 [Beta vulgaris subsp. vulgaris]
Bou_5749	3.25176	3.03e-05	0.000381678	15.723	10.1546	2.67264	76.6599	54.3922	140.11	#N/A
Bou_120327	3.24387	0.00718193	0.0376195	64.7418	0	9.79966	270.092	270.752	165.946	probable cinnamyl alcohol dehydrogenase 9 [Amaranthus tricolor]
Bou_97741	3.24384	4.76e-05	0.00056707	9.24883	20.3093	6.23615	164.908	35.0527	137.129	UPF0481 protein At3g47200 [Beta vulgaris subsp. vulgaris]
Bou_128831	3.2437	1.78e-12	9.42e-11	43.4695	78.1908	100.669	681.025	502.825	922.143	uncharacterized protein LOC104899186 [Beta vulgaris subsp. vulgaris]
Bou_5697	3.24194	0.00112294	0.00830878	1.84977	2.03093	4.45439	45.4611	15.7133	17.8864	dnaJ homolog subfamily B member 4-like [Chenopodium quinoa]
Bou_32718	3.24155	0.00181443	0.0123248	19.4225	0	20.4902	73.9857	166.803	138.123	abscisic acid 8&apos;-hydroxylase 4 [Amaranthus tricolor]
Bou_4332	3.23994	2.58e-08	6.68e-07	13.8732	9.13918	5.34527	75.7685	107.576	84.4635	uncharacterized protein LOC110737991 [Chenopodium quinoa]
Bou_22936	3.23763	0.00845358	0.0427968	130.408	0	106.015	927.05	973.015	330.898	mediator of RNA polymerase II transcription subunit 37a-like [Chenopodium quinoa]
Bou_80517	3.23601	0.00876888	0.0440923	2.77465	0	2.67264	19.6107	8.461	23.8485	#N/A
Bou_54589	3.23572	2.17e-24	4.36e-22	94.338	104.593	84.6334	935.073	1044.33	690.614	probable indole-3-acetic acid-amido synthetase GH3.1 isoform X1 [Chenopodium quinoa]
Bou_22548	3.23279	1.42e-16	1.3e-14	41.6197	22.3402	27.6172	271.875	304.596	286.182	#N/A
Bou_8722	3.23126	8.76e-09	2.46e-07	23.1221	9.13918	18.7084	118.555	134.167	227.555	AAA-ATPase At4g25835-like [Amaranthus tricolor]
Bou_50478	3.22755	0.00127552	0.00923595	11.0986	0	6.23615	48.1353	44.7224	70.5519	PREDICTED: uncharacterized protein LOC100854033 [Vitis vinifera]
Bou_76428	3.2261	0.00910199	0.04534	171.103	0	88.197	525.923	655.123	1246.09	protein CHUP1, chloroplastic-like [Chenopodium quinoa]
Bou_51566	3.22562	1.49e-08	4.03e-07	19.4225	25.3866	25.8355	106.967	209.108	344.81	LOB domain-containing protein 19 [Beta vulgaris subsp. vulgaris]
Bou_66723	3.22544	0.0073224	0.0382168	2.77465	0	2.67264	11.5881	25.383	14.9053	uclacyanin 1-like [Amaranthus tricolor]
Bou_126545	3.2239	1.77e-06	3.09e-05	33.2958	153.335	140.759	771.948	1693.41	593.232	uncharacterized protein LOC104900492 [Beta vulgaris subsp. vulgaris]
Bou_30471	3.22372	1.6e-06	2.83e-05	39.7699	34.5258	40.9804	483.136	502.825	91.4194	uncharacterized protein LOC130816006 [Amaranthus tricolor]
Bou_92001	3.2217	1.71e-15	1.34e-13	164.629	85.299	93.5422	1105.33	826.761	1272.92	tetraspanin-19 [Beta vulgaris subsp. vulgaris]
Bou_94401	3.21925	0.00705091	0.0370327	22.1972	0	3.56351	61.5062	50.766	128.186	LRR receptor-like serine/threonine-protein kinase RGI5 [Spinacia oleracea]
Bou_114104	3.21861	2.92e-14	2e-12	22.1972	43.665	48.1074	306.64	391.624	362.696	probable protein phosphatase 2C 11 [Amaranthus tricolor]
Bou_88451	3.2171	1.25e-05	0.000174964	142.432	25.3866	24.0537	475.113	644.245	665.771	albumin-2 [Beta vulgaris subsp. vulgaris]
Bou_15097	3.20863	0.00905585	0.0451827	24.0469	0	3.56351	133.709	37.4702	84.4635	zinc-finger homeodomain protein 4-like isoform X1 [Gossypium hirsutum]
Bou_125428	3.20757	0.00842277	0.0426725	9.24883	9.13918	11.5814	1.78279	72.5229	202.713	anaphase-promoting complex subunit 11 isoform X3 [Abrus precatorius]
Bou_133004	3.20582	2.55e-10	9.49e-09	22.1972	9.13918	26.7264	184.519	161.968	191.782	aspartic proteinase isoform X1 [Beta vulgaris subsp. vulgaris]
Bou_43903	3.20156	0.000640573	0.00521422	49.0188	13.201	35.6351	41.8955	659.958	199.731	UDP-glycosyltransferase 89A2-like [Chenopodium quinoa]
Bou_10972	3.20138	4.42e-16	3.81e-14	65.6667	51.7887	76.6155	426.087	574.139	787.001	dynein light chain LC6, flagellar outer arm [Solanum lycopersicum]
Bou_79171	3.19825	8.87e-06	0.000129543	305.211	57.8815	391.096	2935.36	2913	1076.16	omega-3 fatty acid desaturase, chloroplastic [Sesamum indicum]
Bou_95350	3.19665	0.00327625	0.0199811	7.39906	13.201	0	38.33	51.9747	97.3815	uncharacterized protein LOC104897327 [Beta vulgaris subsp. vulgaris]
Bou_94132	3.1819	0.0100532	0.0489429	2.77465	0	1.78176	13.3709	15.7133	12.918	sterol 3-beta-glucosyltransferase UGT80B1 isoform X1 [Spinacia oleracea]
Bou_6904	3.18175	4.97e-05	0.000587755	28.6714	3.04639	8.90878	104.293	135.376	130.173	STS14 protein-like [Chenopodium quinoa]
Bou_108067	3.17459	2.43e-07	5.2e-06	341.282	85.299	86.4152	1334.42	1751.43	1547.17	uncharacterized protein LOC123893709 isoform X2 [Trifolium pratense]
Bou_45906.1	3.17358	7.12e-09	2.03e-07	19.4225	11.1701	12.4723	94.4878	108.784	185.82	transcription factor AS1 [Quercus suber]
Bou_13636	3.17146	1.3e-18	1.51e-16	344.056	369.629	571.944	3575.38	3141.45	4868.08	endoplasmic reticulum metallopeptidase 1-like isoform X1 [Chenopodium quinoa]
Bou_112574	3.17141	3.89e-07	7.89e-06	42.5446	23.3557	11.5814	229.98	329.979	138.123	monothiol glutaredoxin-S17 [Beta vulgaris subsp. vulgaris]
Bou_133129	3.17045	5.96e-05	0.00068577	187.751	13.201	73.052	917.245	803.795	747.254	UDP-glycosyltransferase 92A1-like [Spinacia oleracea]
Bou_108966	3.16936	0.00400992	0.0235431	9.24883	6.09279	0	43.6783	24.1743	69.5582	B3 domain-containing protein At5g42700-like [Chenopodium quinoa]
Bou_72165	3.16751	9.13e-06	0.000132983	107.286	50.7732	13.3632	505.421	676.88	357.728	uncharacterized protein LOC110695251 [Chenopodium quinoa]
Bou_119843	3.16624	0.00481312	0.0272063	3.69953	0	8.01791	31.1988	19.3394	55.6466	wall-associated receptor kinase-like 22 [Chenopodium quinoa]
Bou_49774	3.16007	0.00132885	0.00956701	9.24883	0	12.4723	54.3751	61.6444	79.4951	phosphatidylinositol 4-phosphate 5-kinase 6-like [Chenopodium quinoa]
Bou_49622	3.15859	0.00831436	0.0422172	21.2723	0	3.56351	41.8955	116.037	64.5898	#N/A
Bou_12113	3.15558	3.84e-12	1.94e-10	299.662	104.593	180.848	1756.94	1519.35	1939.68	triacylglycerol lipase OBL1 isoform X1 [Beta vulgaris subsp. vulgaris]
Bou_87827	3.15519	5.99e-08	1.44e-06	27.7465	25.3866	43.653	416.281	322.727	124.211	probable glutathione S-transferase [Amaranthus tricolor]
Bou_23616	3.1528	0.00599822	0.0325268	3.69953	0	6.23615	46.3525	29.0092	13.9116	GDSL esterase/lipase At1g71691-like [Chenopodium quinoa]
Bou_7872	3.13994	0.000866944	0.00670214	41.6197	15.232	117.596	750.554	73.7316	714.462	random slug protein 5-like [Chenopodium quinoa]
Bou_96306	3.13715	5.53e-07	1.09e-05	888.812	410.248	150.558	4449.84	4972.65	3330.84	systemin receptor SR160 [Beta vulgaris subsp. vulgaris]
Bou_150042	3.13519	2.35e-06	3.98e-05	7.39906	7.10825	3.56351	48.1353	66.4793	43.7223	protein DETOXIFICATION 1 [Beta vulgaris subsp. vulgaris]
Bou_109049	3.13336	3.16e-12	1.61e-10	117.46	165.521	89.9787	1491.3	1112.02	666.765	cytokinin dehydrogenase 7-like [Chenopodium quinoa]
Bou_141649	3.1321	2.37e-06	4e-05	83400.4	12713.6	31023.9	442045	404836	267746	#N/A
Bou_147319	3.12771	6.4e-08	1.53e-06	10.1737	14.2165	21.3811	128.361	82.1926	189.795	uncharacterized protein LOC130826031 [Amaranthus tricolor]
Bou_142105	3.12415	2.33e-07	5.01e-06	268.216	47.7268	138.977	1262.21	1415.4	1290.8	squamosa promoter-binding-like protein 4 [Spinacia oleracea]
Bou_106335	3.12111	1.09e-10	4.35e-09	95.2629	52.8042	61.4706	768.382	722.811	332.886	transcription repressor OFP1-like [Amaranthus tricolor]
Bou_42031	3.11932	2.02e-05	0.00026775	1236.57	185.83	324.28	3993.45	3361.44	7824.31	probable flavin-containing monooxygenase 1 [Beta vulgaris subsp. vulgaris]
Bou_32708	3.11794	5.94e-06	9.09e-05	3.69953	6.09279	5.34527	45.4611	51.9747	33.7854	uncharacterized protein LOC130818769 [Amaranthus tricolor]
Bou_81002	3.11464	0.000126637	0.00131999	10.1737	3.04639	13.3632	31.1988	117.245	83.4699	receptor protein-tyrosine kinase CEPR2-like [Chenopodium quinoa]
Bou_1300	3.10325	0.00194263	0.0129713	16.6479	0	12.4723	98.9448	85.8187	66.5771	uncharacterized protein LOC107933864 [Gossypium hirsutum]
Bou_125561	3.10223	0.00097085	0.00736488	235.845	7.10825	63.2524	659.632	991.146	979.777	UDP-glycosyltransferase 79B6-like [Spinacia oleracea]
Bou_136768	3.09886	2.24e-05	0.000292123	49.9437	23.3557	7.12703	289.703	265.917	133.154	CLAVATA3/ESR (CLE)-related protein 17 [Telopea speciosissima]
Bou_92390	3.09861	0.00125107	0.00909523	19.4225	24.3712	16.0358	46.3525	426.676	39.7476	peptide deformylase 1B, chloroplastic/mitochondrial [Camellia sinensis]
Bou_37266	3.09828	2.98e-11	1.31e-09	503.136	256.913	189.757	2646.55	3356.6	2131.46	protein CURLY FLAG LEAF 1 [Beta vulgaris subsp. vulgaris]
Bou_34201	3.0977	2.49e-08	6.46e-07	450.418	370.645	122.05	1914.72	2477.86	3679.63	SNF2 domain-containing protein CLASSY 1-like [Chenopodium quinoa]
Bou_117998	3.09464	0.00522344	0.029116	0	6.09279	3.56351	34.7644	18.1307	28.817	#N/A
Bou_136811	3.09442	0.00697666	0.0367699	5.5493	0	2.67264	34.7644	18.1307	17.8864	kinesin-like protein KIN-14L isoform X1 [Chenopodium quinoa]
Bou_121294	3.09342	1.81e-07	3.98e-06	14.7981	27.4175	8.90878	198.781	108.784	126.198	tetraspanin-19 [Beta vulgaris subsp. vulgaris]
Bou_123019	3.09256	0.00455971	0.0260805	0	4.06186	10.6905	50.8095	44.7224	30.8044	probable leucine-rich repeat receptor-like serine/threonine-protein kinase At3g14840 isoform X2 [Spinacia oleracea]
Bou_28434	3.08934	0.00984572	0.0481527	77.6901	18.2784	0	292.377	294.926	229.542	wax ester synthase/diacylglycerol acyltransferase 5 isoform X1 [Beta vulgaris subsp. vulgaris]
Bou_81964	3.08704	3.26e-10	1.19e-08	55.493	40.6186	106.905	539.294	439.972	748.248	uncharacterized protein LOC110801646 [Spinacia oleracea]
Bou_64732	3.08586	0.00657473	0.0350738	0	6.09279	16.9267	82.0083	82.1926	31.798	antiviral protein MAP [Beta vulgaris subsp. vulgaris]
Bou_66904	3.08533	0.00861042	0.0434491	5.5493	3.04639	0	22.2849	14.5046	35.7728	histone H2B-like isoform X2 [Cynara cardunculus var. scolymus]
Bou_138950	3.0807	0.000125619	0.00131057	4.62441	7.10825	1.78176	32.0902	49.5573	31.798	naringenin,2-oxoglutarate 3-dioxygenase [Telopea speciosissima]
Bou_146492	3.08048	5.01e-06	7.79e-05	106.361	28.433	142.541	459.068	1276.4	613.106	#N/A
Bou_28591	3.07733	0.00221242	0.0144395	181.277	7.10825	19.5993	488.484	417.007	850.598	protein IQ-DOMAIN 14-like [Chenopodium quinoa]
Bou_115284	3.07671	0.000302563	0.00277434	119.31	12.1856	218.265	551.773	1202.67	1198.39	probable membrane-associated kinase regulator 2 [Amaranthus tricolor]
Bou_22449	3.07582	1.63e-13	1e-11	86.0141	100.531	57.9071	613.279	506.451	939.036	dynein light chain LC6, flagellar outer arm [Solanum lycopersicum]
Bou_102508	3.07453	6.08e-05	0.00069719	3.69953	6.09279	5.34527	29.416	66.4793	31.798	transcription repressor OFP8 [Beta vulgaris subsp. vulgaris]
Bou_126320	3.07361	1.04e-07	2.38e-06	15.723	13.201	6.23615	98.9448	73.7316	122.224	uncharacterized protein LOC110694124 isoform X1 [Chenopodium quinoa]
Bou_54169	3.07002	0.00126255	0.00916116	13.8732	25.3866	72.1611	54.3751	199.438	682.664	monosaccharide-sensing protein 2-like [Amaranthus tricolor]
Bou_73757	3.06993	6.98e-13	3.94e-11	168.329	103.577	85.5243	824.54	819.508	1357.38	glucan endo-1,3-beta-glucosidase 13-like [Amaranthus tricolor]
Bou_71575	3.06776	0.00537531	0.0297634	6.47418	0	10.6905	46.3525	22.9656	75.5203	NAC domain-containing protein 7 isoform X1 [Beta vulgaris subsp. vulgaris]
Bou_74962	3.06258	1.23e-07	2.78e-06	85.0892	25.3866	108.687	672.111	720.394	441.198	peroxidase 29-like [Chenopodium quinoa]
Bou_67070	3.05475	0.00703974	0.0370026	6.47418	0	3.56351	16.0451	25.383	42.7286	uncharacterized protein LOC130460748 [Spinacia oleracea]
Bou_133349	3.05376	0.001926	0.0128854	3.69953	2.03093	1.78176	11.5881	24.1743	26.8296	T-complex protein 1 subunit alpha-like [Amaranthus tricolor]
Bou_77438	3.05216	0.00628665	0.0337957	5.5493	4.06186	0	29.416	16.922	32.7917	potassium channel AKT1 isoform X1 [Beta vulgaris subsp. vulgaris]
Bou_8226	3.05131	1.27e-05	0.000178076	12.0235	4.06186	12.4723	49.9181	68.8967	119.243	uncharacterized protein LOC104908080 isoform X1 [Beta vulgaris subsp. vulgaris]
Bou_79690	3.04777	1.54e-06	2.72e-05	36.0704	19.2938	11.5814	182.736	270.752	100.363	uncharacterized protein LOC104908305 [Beta vulgaris subsp. vulgaris]
Bou_45383	3.04776	9.6e-07	1.79e-05	12.9484	4.06186	9.79966	63.289	71.3142	88.4383	#N/A
Bou_115021	3.04684	2.21e-05	0.000288454	257.117	69.0516	441.876	2210.66	3189.8	948.973	MLP-like protein 43 [Beta vulgaris subsp. vulgaris]
Bou_108193	3.04524	0.000350145	0.00313487	9.24883	8.12372	6.23615	19.6107	51.9747	123.217	uncharacterized protein At1g65710-like isoform X2 [Spinacia oleracea]
Bou_78422	3.04497	2.25e-12	1.18e-10	40.6948	21.3248	49.8892	273.658	336.023	316.987	E3 ubiquitin-protein ligase ORTHRUS 2 [Beta vulgaris subsp. vulgaris]
Bou_13584	3.04258	3.4e-06	5.55e-05	7.39906	25.3866	17.8176	114.99	87.0275	213.643	ent-kaurenoic acid oxidase 2 [Beta vulgaris subsp. vulgaris]
Bou_65780	3.04011	1.04e-12	5.66e-11	433.77	202.077	218.265	1940.57	2186.56	2899.58	uncharacterized protein DDB_G0271670-like [Chenopodium quinoa]
Bou_135756	3.03605	0.00574564	0.0314216	25.8967	0	8.90878	120.338	60.4357	105.331	cyclin-D5-1 isoform X1 [Beta vulgaris subsp. vulgaris]
Bou_63574	3.03442	0.00289242	0.0180022	24.0469	7.10825	12.4723	146.189	9.66972	201.719	protein NRT1/ PTR FAMILY 4.6-like [Chenopodium quinoa]
Bou_22871	3.0275	0.000352449	0.0031489	19.4225	12.1856	1.78176	83.7911	55.6009	132.161	snakin-2 [Hevea brasiliensis]
Bou_9706	3.02118	1.49e-06	2.65e-05	19.4225	23.3557	15.1449	208.586	199.438	61.6087	fatty acid desaturase 4, chloroplastic-like [Amaranthus tricolor]
Bou_126950	3.01603	0.000119187	0.0012542	495.737	54.8351	85.5243	1826.47	1642.64	1677.35	uncharacterized protein LOC110789951 [Spinacia oleracea]
Bou_102627	3.01354	4.85e-06	7.56e-05	43.4695	17.2629	42.7622	298.617	431.511	107.318	subtilisin-like protease SBT1.7 [Beta vulgaris subsp. vulgaris]
Bou_45159	3.01081	2.23e-06	3.8e-05	40.6948	34.5258	8.01791	175.605	270.752	223.58	transcription factor PIF7-like [Amaranthus tricolor]
Bou_61324	3.01069	0.0018731	0.0126205	23.1221	15.232	146.995	652.501	732.481	110.299	rho GDP-dissociation inhibitor 1-like [Spinacia oleracea]
Bou_71751	3.01008	7.68e-06	0.000114125	315.385	80.2217	68.5976	909.222	1016.53	1814.48	protein IQ-DOMAIN 6 [Amaranthus tricolor]
Bou_106193	3.00792	6.25e-29	1.87e-26	185.901	160.443	130.959	1277.37	1298.16	1262.98	sulfite exporter TauE/SafE family protein 3-like [Amaranthus tricolor]
Bou_121120	3.00681	0.000476227	0.00406543	136.883	18.2784	14.2541	385.082	348.11	629.005	uncharacterized protein LOC110785587 isoform X2 [Spinacia oleracea]
Bou_129610	3.00631	2.44e-05	0.00031377	11223.4	1207.39	4483.79	42113	40077.3	53720.8	#N/A
Bou_19116	3.00533	0.00367676	0.0219149	616.897	35.5413	27.6172	2182.13	1987.13	1291.8	isoeugenol synthase 1-like [Malania oleifera]
Bou_47856	2.99339	0.000997191	0.00754267	122.084	43.665	6.23615	749.663	366.241	253.391	uncharacterized protein At5g41620 [Spinacia oleracea]
Bou_88941	2.99329	2.88e-06	4.77e-05	403.249	95.4537	96.2149	1362.94	1393.65	1981.42	serine/threonine-protein kinase-like protein ACR4 [Beta vulgaris subsp. vulgaris]
Bou_107307	2.99048	5.75e-06	8.83e-05	6.47418	10.1546	8.90878	46.3525	105.158	51.6718	bifunctional nitrilase/nitrile hydratase NIT4A isoform X1 [Amaranthus tricolor]
Bou_37275	2.98926	1.41e-06	2.52e-05	48.0939	43.665	18.7084	480.462	245.369	150.047	NAC domain-containing protein 21/22 isoform X2 [Beta vulgaris subsp. vulgaris]
Bou_110605	2.98632	1.92e-07	4.19e-06	90.6385	100.531	301.117	1483.28	882.362	1537.24	squamosa promoter-binding-like protein 9 [Beta vulgaris subsp. vulgaris]
Bou_41619	2.98411	2.12e-06	3.63e-05	705.685	212.232	220.047	2091.21	2057.23	4856.16	cyclin-D3-1-like [Carya illinoinensis]
Bou_51953	2.98256	1.81e-08	4.84e-07	84.1643	55.8506	182.63	724.704	717.976	1109.95	tropinone reductase homolog At2g29360-like [Chenopodium quinoa]
Bou_64063	2.98153	0.00956722	0.0471009	39.7699	10.1546	0	140.84	123.289	130.173	indole-3-acetic acid-induced protein ARG7-like [Amaranthus tricolor]
Bou_9732	2.97662	9.33e-05	0.00101413	17.5728	3.04639	16.9267	88.248	60.4357	148.06	calcium-binding protein PBP1-like [Actinidia eriantha]
Bou_74122	2.9752	0.0101155	0.0491833	11.0986	11.1701	0	29.416	107.576	37.7602	DEAD-box ATP-dependent RNA helicase 28 isoform X1 [Citrus clementina]
Bou_10598	2.97353	0.000660906	0.00535801	888.812	130.995	63.2524	2404.09	2390.84	3712.42	growth-regulating factor 2 [Beta vulgaris subsp. vulgaris]
Bou_50981	2.97333	5.6e-07	1.1e-05	69.3662	32.4949	15.1449	328.925	321.518	268.296	uncharacterized protein LOC104888529 [Beta vulgaris subsp. vulgaris]
Bou_67940	2.97124	9.49e-12	4.53e-10	49.9437	76.1599	46.3257	444.806	601.94	304.069	plant intracellular Ras-group-related LRR protein 5-like isoform X1 [Spinacia oleracea]
Bou_102396	2.97078	0.00828026	0.0421066	500.361	13.201	22.272	952.009	1943.61	1305.71	zinc finger CCCH domain-containing protein 46-like [Amaranthus tricolor]
Bou_146209	2.96849	6.42e-08	1.54e-06	23.1221	19.2938	34.7443	311.988	124.498	167.933	uncharacterized protein LOC110732685 isoform X2 [Chenopodium quinoa]
Bou_41046	2.96835	0.00500685	0.0281014	2.77465	7.10825	25.8355	15.1537	134.167	131.167	transcription factor bHLH140 [Beta vulgaris subsp. vulgaris]
Bou_73282	2.96596	0.00198659	0.0132208	2.77465	2.03093	2.67264	27.6332	16.922	13.9116	#N/A
Bou_87563	2.96491	1.22e-13	7.65e-12	86.0141	39.6031	54.3436	457.285	495.573	454.116	AP2-like ethylene-responsive transcription factor AIL6 [Chenopodium quinoa]
Bou_112647	2.9636	6.86e-05	0.000772681	70.2911	8.12372	83.7426	372.603	401.293	492.87	beta-fructofuranosidase, cell wall isozyme [Beta vulgaris subsp. vulgaris]
Bou_23106	2.96278	5.61e-05	0.000652453	536.432	69.0516	119.378	1551.92	2063.28	2037.06	E3 ubiquitin-protein ligase RHA1B-like [Chenopodium quinoa]
Bou_5077	2.95938	7.25e-05	0.000812861	313.535	107.639	51.6709	806.712	710.724	2160.28	probable auxin efflux carrier component 1b [Amaranthus tricolor]
Bou_63742	2.95925	1.26e-06	2.27e-05	406.023	85.299	132.741	1406.62	1574.96	1873.1	growth-regulating factor 5-like [Amaranthus tricolor]
Bou_15298	2.95871	0.00930176	0.0460463	47.169	0	19.5993	188.976	234.491	96.3878	uncharacterized protein LOC110699372 [Chenopodium quinoa]
Bou_12627	2.95768	0.0029385	0.0182273	12.9484	0	12.4723	69.5288	60.4357	68.5645	#N/A
Bou_53113	2.95731	2.62e-06	4.38e-05	103.587	26.4021	45.4348	561.578	559.635	242.46	UDP-glycosyltransferase 86A1 [Beta vulgaris subsp. vulgaris]
Bou_106429	2.95502	0.00224896	0.0146472	3.69953	13.201	6.23615	38.33	16.922	123.217	homeobox-leucine zipper protein ATHB-4 [Beta vulgaris subsp. vulgaris]
Bou_11900	2.9547	0.000248259	0.00236268	5.5493	16.2474	4.45439	30.3074	84.61	87.4446	protein ACCELERATED CELL DEATH 6-like [Amaranthus tricolor]
Bou_60336	2.95227	0.000309007	0.00282432	28.6714	24.3712	17.8176	41.0041	125.706	381.576	putative kinase-like protein TMKL1 [Beta vulgaris subsp. vulgaris]
Bou_50386	2.94827	9.63e-09	2.68e-07	766.728	253.866	288.645	2934.47	3123.32	4048.29	uncharacterized oxidoreductase At4g09670-like [Chenopodium quinoa]
Bou_57650	2.94212	0.000162634	0.00163674	868.465	70.0671	270.827	3033.42	3697.46	2564.71	(+)-neomenthol dehydrogenase-like [Chenopodium quinoa]
Bou_105035	2.94078	0.000736217	0.00586688	8.32394	5.07732	10.6905	94.4878	76.149	14.9053	replication protein A 70 kDa DNA-binding subunit B-like [Chenopodium quinoa]
Bou_108987	2.93847	0.00554763	0.0305252	0	7.10825	5.34527	25.8504	31.4266	37.7602	uncharacterized protein LOC104902224 [Beta vulgaris subsp. vulgaris]
Bou_80491.1	2.93773	9.21e-09	2.58e-07	536.432	163.49	220.938	2095.67	2350.95	2610.42	transcription factor AS1 [Carica papaya]
Bou_91875	2.93327	7.04e-06	0.000105462	267.291	560.537	196.884	1041.15	2135.8	4648.48	aspartic proteinase isoform X1 [Beta vulgaris subsp. vulgaris]
Bou_96849	2.92059	0.00704033	0.0370026	14.7981	0	5.34527	41.8955	44.7224	66.5771	putative cyclin-A3-1 [Beta vulgaris subsp. vulgaris]
Bou_56060	2.91458	0.00699634	0.0368508	18.4977	0	9.79966	99.8362	72.5229	41.7349	RING-H2 finger protein ATL57-like [Amaranthus tricolor]
Bou_101537	2.91015	8.99e-06	0.000131129	89.7136	50.7732	66.8159	681.025	734.898	143.091	protein argonaute 1-like [Chenopodium quinoa]
Bou_840	2.90757	0.00918468	0.0456254	0	12.1856	5.34527	25.8504	48.3486	56.6403	PREDICTED: protein MIZU-KUSSEI 1 [Vitis vinifera]
Bou_130503	2.90324	7.35e-09	2.09e-07	62.892	26.4021	28.5081	226.414	290.092	365.677	two-component response regulator ORR3-like [Amaranthus tricolor]
Bou_64256	2.9001	0.000403973	0.00353161	91.5634	22.3402	15.1449	206.803	170.429	586.276	acetylserotonin O-methyltransferase-like [Spinacia oleracea]
Bou_96121	2.89994	5.14e-12	2.55e-10	24.0469	25.3866	32.9625	150.646	226.03	239.479	#N/A
Bou_10952	2.89798	0.00442992	0.0254618	16.6479	0	15.1449	73.9857	95.4885	68.5645	LOW QUALITY PROTEIN: subtilisin-like protease SBT1.3 [Beta vulgaris subsp. vulgaris]
Bou_79198	2.8951	1.39e-06	2.48e-05	261.742	102.562	54.3436	953.792	934.336	1226.21	xylulose 5-phosphate/phosphate translocator, chloroplastic-like [Chenopodium quinoa]
Bou_109980	2.88871	0.00887452	0.0445448	0	5.07732	9.79966	51.7009	27.8004	30.8044	SHUGOSHIN 2 isoform X1 [Beta vulgaris subsp. vulgaris]
Bou_83694	2.88718	1.37e-10	5.37e-09	43.4695	19.2938	40.9804	236.22	233.282	300.094	LOW QUALITY PROTEIN: ABC transporter C family member 8-like [Vitis riparia]
Bou_118307	2.88648	0.00981041	0.0480419	8.32394	0	5.34527	52.5923	30.2179	18.8801	uncharacterized protein LOC124919967 [Impatiens glandulifera]
Bou_137061	2.88446	0.0098621	0.0482118	15.723	2.03093	1.78176	33.873	18.1307	92.4131	#N/A
Bou_73585	2.88195	0.00916055	0.0455453	20.3474	8.12372	0	61.5062	90.6536	57.6339	phytochrome B-like [Chenopodium quinoa]
Bou_18046	2.88142	0.000153211	0.00155613	174.803	274.175	947.004	5269.92	3819.54	1198.39	chitotriosidase-1-like isoform X1 [Chenopodium quinoa]
Bou_47922	2.88087	1.57e-17	1.62e-15	99.8873	72.098	97.9966	814.734	543.922	630.992	7-deoxyloganetin glucosyltransferase [Beta vulgaris subsp. vulgaris]
Bou_21655	2.88047	0.00733436	0.0382419	48.0939	5.07732	3.56351	44.5697	252.621	121.23	isoeugenol synthase 1-like [Malania oleifera]
Bou_143142	2.87486	9.24e-11	3.73e-09	113.761	56.866	61.4706	651.609	401.293	649.872	protein MID1-COMPLEMENTING ACTIVITY 1 [Spinacia oleracea]
Bou_47695	2.86907	2.16e-17	2.19e-15	400.474	499.609	709.139	3291.03	4214.79	4252.99	transcription factor bHLH14-like [Chenopodium quinoa]
Bou_143128	2.86295	6.01e-07	1.17e-05	340.357	219.34	480.183	4341.09	2041.52	1183.48	protein CHROMATIN REMODELING 5 [Beta vulgaris subsp. vulgaris]
Bou_135011	2.86183	0.000978381	0.00741593	2.77465	9.13918	3.56351	45.4611	18.1307	47.6971	protein STRUBBELIG-RECEPTOR FAMILY 2 [Beta vulgaris subsp. vulgaris]
Bou_120263	2.86174	0.0062691	0.0337173	8.32394	0	10.6905	32.0902	43.5137	63.5961	histidine kinase 1 [Amaranthus tricolor]
Bou_97720	2.86151	4.42e-05	0.000530349	11.0986	8.12372	6.23615	73.0943	82.1926	29.8107	receptor-like cytosolic serine/threonine-protein kinase RBK1 [Spinacia oleracea]
Bou_16664	2.85927	0.00010051	0.00108081	31.446	10.1546	12.4723	97.162	229.656	66.5771	uncharacterized protein LOC104901791 [Beta vulgaris subsp. vulgaris]
Bou_11835	2.85818	0.000798061	0.00626181	36.9953	81.2372	209.356	1050.06	151.089	1174.54	probable pre-mRNA-splicing factor ATP-dependent RNA helicase DEAH2 isoform X1 [Amaranthus tricolor]
Bou_3974	2.85698	0.00854369	0.043157	0	31.4794	24.9446	132.818	107.576	167.933	probable DNA primase large subunit [Beta vulgaris subsp. vulgaris]
Bou_33237	2.85401	7.8e-05	0.000866137	36.0704	29.4485	8.90878	99.8362	124.498	313.012	ATP-dependent DNA helicase DDM1-like [Chenopodium quinoa]
Bou_80696	2.85352	4.33e-05	0.000521453	168.329	61.9433	114.923	402.91	413.38	1679.33	adenine phosphoribosyltransferase 5-like [Chenopodium quinoa]
Bou_23125	2.85238	0.000102043	0.00109574	84.1643	18.2784	16.9267	205.912	239.325	417.349	formin-like protein 11 [Beta vulgaris subsp. vulgaris]
Bou_40454	2.8512	1.12e-09	3.73e-08	137.807	77.1753	55.2345	754.12	722.811	472.996	protein RGF1 INDUCIBLE TRANSCRIPTION FACTOR 1 [Beta vulgaris subsp. vulgaris]
Bou_45098	2.85104	1.03e-09	3.47e-08	37.9202	19.2938	35.6351	260.287	158.342	252.397	ultraviolet-B receptor UVR8 isoform X3 [Beta vulgaris subsp. vulgaris]
Bou_103963	2.85012	0.00101684	0.00764973	139.657	62.9588	61.4706	1514.48	166.803	222.586	serine/threonine-protein kinase D6PKL1 [Beta vulgaris subsp. vulgaris]
Bou_89285	2.84974	3.55e-06	5.76e-05	251.568	48.7423	89.9787	983.208	888.405	943.011	beta-glucosidase 24-like [Spinacia oleracea]
Bou_118321	2.84674	1.33e-06	2.39e-05	41.6197	12.1856	22.272	239.785	181.307	127.192	protein SPA1-RELATED 4 isoform X1 [Beta vulgaris subsp. vulgaris]
Bou_20027	2.84581	0.00183164	0.0123991	1151.48	256.913	155.904	5400.96	5185.39	659.809	spermidine hydroxycinnamoyl transferase [Malus domestica]
Bou_61456	2.84446	1.02e-11	4.85e-10	107.286	121.856	130.959	594.56	701.054	1290.8	double-stranded RNA-binding protein 1 isoform X2 [Beta vulgaris subsp. vulgaris]
Bou_102507	2.84276	1.52e-05	0.000208762	40.6948	25.3866	135.414	565.144	401.293	480.945	protein PLASTID TRANSCRIPTIONALLY ACTIVE 12, chloroplastic isoform X1 [Beta vulgaris subsp. vulgaris]
Bou_133896	2.84253	3.98e-06	6.34e-05	10.1737	12.1856	5.34527	68.6374	48.3486	80.4888	uncharacterized protein DDB_G0271670-like [Chenopodium quinoa]
Bou_45488	2.83431	5.77e-06	8.85e-05	34.2207	14.2165	10.6905	136.383	95.4885	189.795	#N/A
Bou_82968	2.83326	0.00939644	0.0464275	3.69953	3.04639	1.78176	19.6107	6.04357	34.7791	VIN3-like protein 2 [Beta vulgaris subsp. vulgaris]
Bou_120279	2.83158	0.00234958	0.0151953	113.761	116.778	13.3632	375.277	148.672	1211.31	4-hydroxy-tetrahydrodipicolinate reductase 2, chloroplastic-like [Spinacia oleracea]
Bou_47624	2.82832	1.56e-06	2.76e-05	26.8216	29.4485	78.3973	459.96	273.169	224.574	22.0 kDa class IV heat shock protein-like [Chenopodium quinoa]
Bou_35340	2.82228	3.45e-05	0.000427413	137.807	31.4794	26.7264	421.63	460.52	504.794	systemin receptor SR160 [Beta vulgaris subsp. vulgaris]
Bou_107762	2.81984	0.00349797	0.0210699	22.1972	26.4021	18.7084	393.996	50.766	29.8107	protein CPR-5 [Spinacia oleracea]
Bou_44905	2.81872	0.00381285	0.0225685	64.7418	374.706	576.398	295.943	2011.3	4860.13	ATP-dependent RNA helicase-like protein DB10 isoform X1 [Beta vulgaris subsp. vulgaris]
Bou_36928	2.81401	1.7e-11	7.78e-10	113.761	57.8815	81.0699	554.447	455.685	768.121	uncharacterized protein LOC110784951 isoform X1 [Spinacia oleracea]
Bou_124253	2.81348	4.44e-30	1.42e-27	246.944	264.021	221.829	1521.61	1791.32	1837.33	E3 ubiquitin-protein ligase ORTHRUS 2 [Beta vulgaris subsp. vulgaris]
Bou_19654	2.81027	3.61e-08	9.08e-07	24.0469	16.2474	14.2541	85.5739	147.463	150.047	#N/A
Bou_13176	2.80264	0.00619434	0.0333783	280.239	4.06186	146.995	953.792	649.08	1407.06	cellulose synthase-like protein E6 [Beta vulgaris subsp. vulgaris]
Bou_47845	2.80215	0.000409879	0.00357227	111.911	17.2629	16.0358	410.041	313.057	290.157	uncharacterized protein LOC110707953 isoform X2 [Chenopodium quinoa]
Bou_8185	2.8005	0.00980095	0.0480025	24.9718	0	13.3632	88.248	59.227	120.236	non-functional NADPH-dependent codeinone reductase 2 [Hevea brasiliensis]
Bou_134170	2.80005	1.52e-07	3.37e-06	10.1737	28.433	16.9267	145.297	130.541	109.306	hydroxyproline O-galactosyltransferase GALT6-like [Chenopodium quinoa]
Bou_18170	2.79555	1.23e-18	1.43e-16	275.615	274.175	183.521	1928.09	1739.34	1421.97	calmodulin-binding receptor kinase CaMRLK [Beta vulgaris subsp. vulgaris]
Bou_115634	2.79407	0.000218431	0.00211296	13.8732	13.201	24.9446	56.1578	239.325	66.5771	ATP-dependent DNA helicase Q-like 1 [Chenopodium quinoa]
Bou_110697	2.78987	0.00655589	0.0350069	758.404	25.3866	77.5064	2663.49	1079.38	2213.94	uncharacterized protein LOC110801719 isoform X1 [Spinacia oleracea]
Bou_31694	2.78647	0.000309378	0.00282695	10.1737	5.07732	32.0716	143.514	114.828	69.5582	short-chain dehydrogenase TIC 32, chloroplastic-like [Chenopodium quinoa]
Bou_119336	2.78574	6.24e-13	3.54e-11	446.718	414.31	238.755	2672.4	3025.41	1885.03	dormancy-associated protein homolog 3-like isoform X3 [Chenopodium quinoa]
Bou_28815	2.78456	7.23e-08	1.72e-06	573.427	193.954	211.138	2183.02	1865.05	2694.88	hypersensitive-induced response protein-like protein 1 [Tripterygium wilfordii]
Bou_124849	2.78411	3.51e-06	5.7e-05	1890.46	339.165	1079.74	7629.44	6679.36	8488.09	antiviral protein MAP [Spinacia oleracea]
Bou_143145	2.78256	0.00399601	0.0234816	335.732	12.1856	48.1074	733.618	930.71	1061.26	uncharacterized protein LOC120291506 [Eucalyptus grandis]
Bou_129450	2.78043	2.78e-10	1.03e-08	290.413	134.041	139.868	1405.73	986.311	1485.56	uncharacterized protein LOC110645721 isoform X2 [Hevea brasiliensis]
Bou_112422	2.77596	1.11e-05	0.000158871	2123.53	453.913	535.418	6303.94	7397.33	7620.6	glucan endo-1,3-beta-glucosidase-like [Spinacia oleracea]
Bou_62459	2.77267	2.14e-07	4.63e-06	3905.78	1126.15	1363.93	13805	15112.6	14791.1	cytochrome P450 89A2 [Beta vulgaris subsp. vulgaris]
Bou_143550	2.7714	2.86e-07	5.98e-06	16.6479	11.1701	12.4723	81.1169	68.8967	125.205	F-box/LRR-repeat protein 17-like [Chenopodium quinoa]
Bou_61352	2.77101	0.000314807	0.00287118	50.8685	7.10825	16.9267	168.474	103.949	239.479	DNA replication licensing factor MCM6-like [Amaranthus tricolor]
Bou_104112	2.76836	0.00979151	0.0479837	9.24883	0	8.90878	53.4837	24.1743	46.7034	uncharacterized protein LOC110690089 [Chenopodium quinoa]
Bou_34430	2.76658	3.31e-09	1e-07	41.6197	27.4175	24.0537	287.029	186.142	159.984	protein CHUP1, chloroplastic-like [Chenopodium quinoa]
Bou_20546	2.76357	1.27e-09	4.18e-08	386.601	135.057	214.702	1680.28	1798.57	1523.32	PREDICTED: protein ODORANT1 [Populus euphratica]
Bou_57585	2.76285	0.000575543	0.00476878	11.0986	3.04639	11.5814	64.1804	26.5917	84.4635	uncharacterized protein LOC110691378 [Chenopodium quinoa]
Bou_38355	2.76266	3.14e-11	1.38e-09	33.2958	25.3866	28.5081	256.722	168.011	166.94	protein LNK1-like isoform X2 [Chenopodium quinoa]
Bou_12556	2.75708	0.000152667	0.00155107	29.5962	7.10825	20.4902	128.361	59.227	199.731	#N/A
Bou_29438	2.75176	1.93e-07	4.21e-06	28.6714	50.7732	42.7622	359.232	325.144	138.123	inositol-3-phosphate synthase [Spinacia oleracea]
Bou_75701	2.74901	2.68e-06	4.48e-05	22.1972	12.1856	8.01791	119.447	85.8187	79.4951	acetylserotonin O-methyltransferase-like [Spinacia oleracea]
Bou_146329	2.74804	9.24e-15	6.7e-13	277.465	162.474	179.957	1163.27	1348.93	1653.5	zinc-finger homeodomain protein 2-like [Papaver somniferum]
Bou_62406	2.74454	1.46e-13	9.05e-12	113.761	97.4846	179.957	879.806	737.316	1006.61	cyclin-D4-1 [Beta vulgaris subsp. vulgaris]
Bou_106155	2.74179	1.96e-09	6.2e-08	68.4413	33.5103	29.399	302.183	304.596	272.271	increased DNA methylation 2 [Beta vulgaris subsp. vulgaris]
Bou_42407	2.7364	1.02e-06	1.88e-05	131.333	255.897	329.625	2358.63	1675.28	743.279	EG45-like domain containing protein [Chenopodium quinoa]
Bou_71271	2.73289	2.48e-07	5.3e-06	645.568	160.443	349.224	2353.28	2676.09	2652.16	uncharacterized protein LOC104908692 [Beta vulgaris subsp. vulgaris]
Bou_128824	2.73176	6.6e-05	0.000748096	97.1127	54.8351	24.0537	275.441	211.525	681.67	proliferating cell nuclear antigen-like [Chenopodium quinoa]
Bou_60553	2.73004	0.00134218	0.00964463	2.77465	7.10825	10.6905	48.1353	68.8967	19.8738	uncharacterized protein LOC130809434 [Amaranthus tricolor]
Bou_21877	2.72425	0.000155415	0.00157523	9.24883	3.04639	15.1449	55.2665	50.766	76.514	ATP-dependent DNA helicase PIF1 [Beta vulgaris subsp. vulgaris]
Bou_48983	2.72326	6.36e-05	0.000725028	97.1127	17.2629	28.5081	259.396	309.431	375.614	UDP-glycosyltransferase 87A2 [Beta vulgaris subsp. vulgaris]
Bou_139909	2.72225	7.51e-06	0.000112058	188.676	88.3454	161.249	524.14	580.183	1788.64	probable acyl-activating enzyme 6 [Chenopodium quinoa]
Bou_72475	2.72173	0.00147836	0.0104172	208.099	15.232	169.267	1362.94	830.387	397.476	alcohol dehydrogenase 3 isoform X1 [Beta vulgaris subsp. vulgaris]
Bou_29294	2.71988	5.4e-05	0.000632	201.624	61.9433	32.9625	748.771	668.419	536.592	serine/threonine-protein kinase D6PKL2-like [Chenopodium quinoa]
Bou_102903	2.71978	0.00258345	0.0164431	94.338	6.09279	16.9267	308.422	286.465	178.864	uncharacterized protein LOC123893709 isoform X2 [Trifolium pratense]
Bou_81651	2.71366	1.72e-05	0.000232193	1104.31	213.248	373.278	3751.88	4583.45	2757.49	ribulose bisphosphate carboxylase small chain 1, chloroplastic [Chenopodium quinoa]
Bou_51799	2.71271	0.00207622	0.0137104	15.723	3.04639	23.1628	48.1353	56.8096	170.914	RING-H2 finger protein ATL13-like [Impatiens glandulifera]
Bou_9446	2.71171	1.72e-06	3.02e-05	74.9155	28.433	125.614	467.982	580.183	454.116	uncharacterized protein LOC110692909 [Chenopodium quinoa]
Bou_127011	2.71055	0.0010074	0.00759708	12.0235	5.07732	9.79966	57.9406	99.1146	19.8738	tropinone reductase homolog At5g06060-like [Chenopodium quinoa]
Bou_128252	2.71043	0.000148031	0.00150935	60.1174	9.13918	34.7443	160.451	182.516	338.848	monocopper oxidase-like protein SKS1 [Beta vulgaris subsp. vulgaris]
Bou_65429	2.71038	7.38e-05	0.00082557	221.972	62.9588	73.9429	463.525	495.573	1390.17	inactive protein kinase SELMODRAFT_444075 [Beta vulgaris subsp. vulgaris]
Bou_43421	2.70988	0.00288594	0.0179697	96.1878	11.1701	8.01791	213.935	250.204	291.151	#N/A
Bou_120845	2.70495	1.09e-07	2.49e-06	83.2394	27.4175	39.1986	287.92	339.649	350.772	uncharacterized protein LOC110725140 [Chenopodium quinoa]
Bou_4172	2.70378	8.63e-08	2.02e-06	284.864	150.289	88.197	948.444	1054	1407.06	cytochrome P450 86A8-like [Chenopodium quinoa]
Bou_8061	2.70337	2.56e-07	5.45e-06	2331.63	2522.41	5227.67	17816.3	34491.9	13358.2	bark storage protein A-like [Chenopodium quinoa]
Bou_144584	2.70027	9.48e-17	8.84e-15	93.4131	60.9279	88.197	468.873	569.305	540.567	putative invertase inhibitor [Amaranthus tricolor]
Bou_61468	2.70008	7.46e-16	6.17e-14	1393.8	955.552	803.572	5728.99	7149.55	7610.66	zinc-finger homeodomain protein 1-like [Amaranthus tricolor]
Bou_32664	2.69702	0.00352713	0.0211858	1712.88	79.2062	387.532	3573.6	2921.46	7639.48	protein ACCELERATED CELL DEATH 6-like isoform X1 [Spinacia oleracea]
Bou_120665	2.69652	0.00125516	0.00911918	2.77465	10.1546	3.56351	41.0041	22.9656	41.7349	probable serine/threonine-protein kinase PBL21 isoform X1 [Beta vulgaris subsp. vulgaris]
Bou_84513	2.69634	0.000322177	0.00292745	18.4977	10.1546	2.67264	66.8546	65.2706	70.5519	autophagy-related protein 13b [Beta vulgaris subsp. vulgaris]
Bou_53321.1	2.69401	9.72e-06	0.000140655	21.2723	9.13918	8.01791	65.0718	90.6536	93.4067	#N/A
Bou_42647	2.69342	2.19e-05	0.000286704	12.9484	68.0361	37.4169	259.396	309.431	195.757	protein OXIDATIVE STRESS 3 [Beta vulgaris subsp. vulgaris]
Bou_21916	2.69203	0.0014981	0.0105237	10.1737	9.13918	8.01791	53.4837	107.576	15.899	uncharacterized protein C20orf24 homolog [Chenopodium quinoa]
Bou_139352	2.69183	0.00201935	0.0133867	241.394	23.3557	29.399	444.806	651.497	804.888	#N/A
Bou_97893	2.68943	7.49e-12	3.64e-10	481.864	246.758	317.153	2100.13	1788.9	2857.85	hypersensitive-induced response protein 1 [Sesamum indicum]
Bou_137949	2.68751	0.000142673	0.00146434	51.7934	20.3093	12.4723	102.51	152.298	290.157	#N/A
Bou_83916	2.68481	0.00078708	0.00618987	38.8451	7.10825	9.79966	73.0943	99.1146	186.813	#N/A
Bou_87903	2.68465	0.00028169	0.00261667	6.47418	12.1856	18.7084	87.3566	119.663	33.7854	mitochondrial import inner membrane translocase subunit TIM22-4 [Beta vulgaris subsp. vulgaris]
Bou_68247	2.68392	1.62e-11	7.49e-10	509.61	275.191	242.319	2347.93	2378.75	1874.1	ankyrin-1-like [Chenopodium quinoa]
Bou_80752	2.6794	0.0019117	0.0128271	41.6197	18.2784	26.7264	275.441	255.039	24.8422	BAHD acyltransferase DCR [Spinacia oleracea]
Bou_52280	2.67777	7.33e-07	1.4e-05	258.967	144.196	74.8338	1399.49	786.873	871.465	scopoletin glucosyltransferase-like [Chenopodium quinoa]
Bou_13334	2.67376	1.15e-06	2.09e-05	11410.3	2676.77	6910.54	51993.3	46818.4	35173.6	antiviral protein MAP [Spinacia oleracea]
Bou_35142	2.67141	4.56e-05	0.000546698	28.6714	6.09279	29.399	141.732	106.367	161.971	uncharacterized protein LOC104893927 isoform X1 [Beta vulgaris subsp. vulgaris]
Bou_13950	2.6676	0.00897012	0.0448915	174.803	3.04639	40.9804	445.697	386.789	558.453	root phototropism protein 3 [Beta vulgaris subsp. vulgaris]
Bou_38545	2.66469	4.36e-06	6.89e-05	97.1127	49.7578	23.1628	440.349	292.509	344.81	DNA polymerase lambda isoform X2 [Amaranthus tricolor]
Bou_141026	2.66407	2.16e-05	0.000283778	64.7418	156.382	115.814	533.945	316.683	1283.85	cytochrome P450 87A3-like [Chenopodium quinoa]
Bou_119531	2.66119	0.00083167	0.00648528	20.3474	15.232	3.56351	79.3341	42.305	125.205	mitotic spindle checkpoint protein MAD2 [Hevea brasiliensis]
Bou_128606	2.65872	0.000192845	0.00189662	96.1878	45.6959	47.2166	260.287	143.837	789.983	tryptophan aminotransferase-related protein 2 [Amaranthus tricolor]
Bou_103251	2.65671	0.000326055	0.00295483	12.0235	74.1289	54.3436	449.263	293.718	142.097	cysteine proteinase COT44 [Beta vulgaris subsp. vulgaris]
Bou_50252	2.65382	0.000299144	0.00274741	49.0188	245.742	204.011	980.534	1764.72	393.501	zinc finger CCCH domain-containing protein 53 [Beta vulgaris subsp. vulgaris]
Bou_130099	2.6512	1.93e-22	3.24e-20	321.859	231.526	234.301	1700.78	1629.35	1618.72	cation/calcium exchanger 4 [Beta vulgaris subsp. vulgaris]
Bou_120675	2.648	9.21e-06	0.000134183	38.8451	9.13918	30.2899	174.713	181.307	136.135	GDSL lipase [Beta vulgaris subsp. vulgaris]
Bou_30348	2.64787	1.06e-09	3.53e-08	532.732	274.175	262.809	2627.83	2508.08	1569.03	subtilisin-like protease SBT5.6 [Beta vulgaris subsp. vulgaris]
Bou_143842	2.64545	0.000698402	0.00561798	4.62441	3.04639	8.01791	28.5246	44.7224	25.8359	late embryogenesis abundant protein EMB564 [Hevea brasiliensis]
Bou_26367	2.64453	0.00150431	0.0105548	5.5493	41.6341	18.7084	73.9857	95.4885	241.466	protein FAF-like, chloroplastic [Beta vulgaris subsp. vulgaris]
Bou_77845	2.64337	9.79e-06	0.000141513	12.9484	17.2629	15.1449	91.8136	50.766	140.11	uncharacterized protein LOC130809342 [Amaranthus tricolor]
Bou_75854	2.64063	0.00614771	0.0331947	67.5164	10.1546	3.56351	205.912	177.681	123.217	uncharacterized protein LOC130821806 isoform X1 [Amaranthus tricolor]
Bou_9371	2.63139	0.000124388	0.00130131	15.723	5.07732	6.23615	45.4611	64.0619	58.6276	root phototropism protein 2 [Beta vulgaris subsp. vulgaris]
Bou_121526	2.62853	0.00149311	0.0104972	621.521	74.1289	70.3794	1556.37	1549.57	1631.64	probable LRR receptor-like serine/threonine-protein kinase At1g34110 [Chenopodium quinoa]
Bou_22540	2.62733	4.61e-10	1.63e-08	61.0422	137.088	74.8338	499.181	618.862	566.403	ethylene-responsive transcription factor CRF2-like [Spinacia oleracea]
Bou_144956	2.62672	0.000248362	0.00236301	935.981	179.737	224.501	4326.83	2307.44	1643.56	7-deoxyloganetic acid glucosyltransferase-like [Spinacia oleracea]
Bou_43543	2.62399	1.64e-05	0.000223175	48.0939	40.6186	60.5797	484.027	326.353	110.299	endo-1,3;1,4-beta-D-glucanase-like [Chenopodium quinoa]
Bou_44386	2.62397	9.87e-16	8.05e-14	197	151.304	149.668	799.581	1017.74	1253.04	LOW QUALITY PROTEIN: desmethyl-deoxy-podophyllotoxin synthase [Beta vulgaris subsp. vulgaris]
Bou_10790	2.62372	4.01e-07	8.09e-06	380.127	161.459	205.793	1218.54	1010.49	2377.9	deoxyuridine 5&apos;-triphosphate nucleotidohydrolase-like [Quercus suber]
Bou_66310	2.61754	0.000294855	0.00271532	3.69953	10.1546	6.23615	41.0041	51.9747	29.8107	protein LATERAL ORGAN BOUNDARIES [Beta vulgaris subsp. vulgaris]
Bou_48626	2.61729	6.93e-06	0.000104236	10.1737	12.1856	16.0358	102.51	84.61	48.6907	uncharacterized protein LOC110802848 [Spinacia oleracea]
Bou_18012	2.61651	0.000864116	0.00668486	12.9484	4.06186	3.56351	37.4386	36.2614	52.6655	uncharacterized protein LOC117909912 [Vitis riparia]
Bou_19573	2.61645	0.000999093	0.00754613	515.16	54.8351	91.7605	1132.07	1655.94	1270.93	butanoate--CoA ligase AAE1 [Carya illinoinensis]
Bou_106085	2.61636	1.9e-08	5.05e-07	60.1174	105.608	71.2703	352.101	378.328	721.418	acetylserotonin O-methyltransferase-like [Spinacia oleracea]
Bou_107791	2.61543	5.98e-08	1.44e-06	1611.15	1253.08	740.32	9431.84	8662.86	3993.64	inositol-3-phosphate synthase [Spinacia oleracea]
Bou_25506	2.61507	0.000789577	0.00620665	14.7981	9.13918	11.5814	124.795	22.9656	69.5582	E3 ubiquitin-protein ligase BIG BROTHER-like [Spinacia oleracea]
Bou_76857	2.61449	1.42e-09	4.61e-08	367.178	208.17	150.558	1211.4	1568.91	1665.42	caffeoylshikimate esterase-like [Chenopodium quinoa]
Bou_148245	2.61424	1.16e-10	4.6e-09	191.451	112.717	98.8875	800.472	1015.32	652.854	uncharacterized protein LOC110735355 [Chenopodium quinoa]
Bou_110085	2.61118	2.31e-05	0.000299243	21.2723	21.3248	20.4902	163.125	50.766	170.914	dihydroorotase, mitochondrial-like [Amaranthus tricolor]
Bou_47139	2.60959	8.46e-07	1.59e-05	29.5962	22.3402	17.8176	96.2706	119.663	209.668	rop guanine nucleotide exchange factor 14 isoform X1 [Spinacia oleracea]
Bou_130981	2.60755	1.6e-11	7.4e-10	214.573	122.871	254.791	1227.45	1006.86	1377.25	protein DETOXIFICATION 35-like [Amaranthus tricolor]
Bou_86527	2.60646	1.21e-07	2.76e-06	23.1221	21.3248	48.9983	177.387	223.612	169.921	sulfite exporter TauE/SafE family protein 3-like isoform X2 [Pyrus x bretschneideri]
Bou_13257	2.60549	6.38e-07	1.24e-05	82.3145	34.5258	56.1253	256.722	529.417	268.296	indole-3-acetic acid-amido synthetase GH3.6 [Beta vulgaris subsp. vulgaris]
Bou_29067	2.60433	2.18e-05	0.000285722	176.653	58.897	55.2345	439.457	427.885	901.276	probable WRKY transcription factor 74 [Beta vulgaris subsp. vulgaris]
Bou_35793	2.60282	0.000116038	0.00122446	19.4225	5.07732	19.5993	74.8771	68.8967	125.205	protein ACCELERATED CELL DEATH 6-like [Amaranthus tricolor]
Bou_13733	2.60186	3.17e-05	0.000396485	55.493	48.7423	30.2899	179.17	139.002	497.838	3-ketoacyl-CoA synthase 6 [Cannabis sativa]
Bou_66348	2.60085	0.00183423	0.01241	6535.22	418.371	1440.55	17310	17213.3	16399.8	kunitz trypsin inhibitor 5 [Beta vulgaris subsp. vulgaris]
Bou_60644	2.60071	1.08e-08	2.99e-07	35.1455	16.2474	23.1628	155.103	157.133	141.104	4-coumarate--CoA ligase-like 6 [Spinacia oleracea]
Bou_116410	2.60059	2.53e-07	5.4e-06	21.2723	24.3712	11.5814	123.904	131.75	90.4257	uncharacterized protein LOC104908758 [Beta vulgaris subsp. vulgaris]
Bou_123747	2.59964	0.000111792	0.00118699	10.1737	9.13918	4.45439	44.5697	36.2614	62.6024	B3 domain-containing transcription factor VRN1 [Beta vulgaris subsp. vulgaris]
Bou_77304	2.59767	0.000336586	0.00303416	178.502	74.1289	20.4902	695.288	529.417	428.28	3-ketoacyl-CoA synthase 4-like [Chenopodium quinoa]
Bou_108993	2.59725	0.000418406	0.00364008	9.24883	6.09279	6.23615	58.832	21.7569	49.6844	serine/threonine-protein phosphatase 6 regulatory ankyrin repeat subunit B-like [Chenopodium quinoa]
Bou_82366	2.59247	1.39e-05	0.000192125	11.0986	6.09279	8.01791	48.1353	56.8096	47.6971	LOW QUALITY PROTEIN: uncharacterized protein LOC120282734 [Dioscorea cayenensis subsp. rotundata]
Bou_143747	2.5908	1.01e-12	5.53e-11	195.15	250.82	228.065	1083.04	1092.68	1884.03	uncharacterized protein LOC104907272 isoform X2 [Beta vulgaris subsp. vulgaris]
Bou_48977	2.58897	4.53e-10	1.61e-08	358.854	484.377	526.509	2526.21	1741.76	3972.77	#N/A
Bou_75211	2.58841	9.73e-07	1.81e-05	104.512	31.4794	56.1253	380.625	305.805	470.015	7-deoxyloganetin glucosyltransferase-like [Amaranthus tricolor]
Bou_45003	2.5881	1.33e-10	5.22e-09	47.169	71.0825	51.6709	375.277	238.117	406.419	homeobox-leucine zipper protein PROTODERMAL FACTOR 2-like [Spinacia oleracea]
Bou_133473	2.58548	2.93e-07	6.1e-06	68.4413	33.5103	73.9429	253.156	291.3	512.743	probable small nuclear ribonucleoprotein F [Chenopodium quinoa]
Bou_66735	2.58391	0.00010937	0.00116381	174.803	42.6495	212.92	617.736	577.766	1386.2	uncharacterized protein LOC110740047 [Chenopodium quinoa]
Bou_23860	2.5771	0.000328071	0.00296994	46.2441	13.201	30.2899	115.881	94.2797	325.93	transcription factor bHLH30 [Beta vulgaris subsp. vulgaris]
Bou_6219	2.57548	1.06e-05	0.000151508	39.7699	67.0207	36.526	207.695	158.342	486.907	probable calcium-binding protein CML13 [Chenopodium quinoa]
Bou_68110	2.56768	0.0035663	0.0213684	6.47418	7.10825	8.01791	39.2214	12.0871	76.514	short-chain dehydrogenase/reductase 2b-like [Chenopodium quinoa]
Bou_144696	2.56682	3.6e-07	7.36e-06	46.2441	38.5877	17.8176	255.83	181.307	169.921	ABSCISIC ACID-INSENSITIVE 5-like protein 6 isoform X6 [Beta vulgaris subsp. vulgaris]
Bou_24087	2.5652	4.53e-11	1.94e-09	129.484	197	158.576	911.896	668.419	1288.81	uncharacterized protein LOC130809265 [Amaranthus tricolor]
Bou_96471	2.5644	3.1e-09	9.41e-08	31.446	23.3557	35.6351	176.496	224.821	135.142	auxin response factor 9-like [Spinacia oleracea]
Bou_35467	2.56294	9.29e-07	1.73e-05	12.9484	17.2629	13.3632	114.098	74.9403	67.5708	vacuolar cation/proton exchanger 3 [Beta vulgaris subsp. vulgaris]
Bou_42110	2.56288	5.27e-08	1.29e-06	18.4977	30.4639	24.0537	140.84	184.933	105.331	cation/calcium exchanger 4 [Beta vulgaris subsp. vulgaris]
Bou_2478	2.56279	1.03e-11	4.9e-10	59.1925	95.4537	65.0341	409.15	354.153	532.617	homeobox-leucine zipper protein MERISTEM L1 [Beta vulgaris subsp. vulgaris]
Bou_122515	2.55654	0.000393549	0.00345641	375.502	56.866	83.7426	878.915	875.109	1282.85	protein CDI-like [Coffea arabica]
Bou_104594	2.55637	0.00125633	0.00912568	15.723	132.01	30.2899	313.771	489.529	242.46	flagellar radial spoke protein 5 isoform X2 [Beta vulgaris subsp. vulgaris]
Bou_131026	2.55086	4.24e-05	0.000512426	141.507	276.206	781.3	2398.74	2446.44	2182.14	late embryogenesis abundant protein 46-like [Sesamum indicum]
Bou_5844	2.55078	2.69e-09	8.27e-08	76.7652	58.897	72.1611	390.431	569.305	259.353	protein NLP2 [Beta vulgaris subsp. vulgaris]
Bou_81940	2.54972	4.86e-08	1.19e-06	256.192	190.907	103.342	763.925	1039.49	1418.99	PREDICTED: programmed cell death protein 4 [Vitis vinifera]
Bou_130647	2.5496	4.94e-07	9.8e-06	76.7652	33.5103	89.9787	279.006	516.121	379.589	protein ACTIVITY OF BC1 COMPLEX KINASE 8, chloroplastic [Amaranthus tricolor]
Bou_130852	2.54894	2.81e-05	0.000356984	540.131	151.304	143.431	1404.84	1325.96	2155.31	uncharacterized protein LOC130817610 [Amaranthus tricolor]
Bou_3079	2.54828	6.52e-05	0.00074047	132.258	47.7268	32.9625	297.726	329.979	618.074	IRK-interacting protein-like [Chenopodium quinoa]
Bou_113879	2.5415	3.87e-07	7.87e-06	2103.18	886.501	2304.7	9261.59	6872.75	14690.7	miraculin-like [Chenopodium quinoa]
Bou_11097	2.53979	0.000554579	0.00462221	1039.57	174.66	617.379	4924.06	4480.71	1247.08	GDSL esterase/lipase At5g45960 [Beta vulgaris subsp. vulgaris]
Bou_72816	2.53199	0.000303994	0.00278596	52.7183	35.5413	8.01791	132.818	236.908	186.813	uncharacterized protein LOC110799988 [Spinacia oleracea]
Bou_139674	2.53147	1.22e-08	3.36e-07	1843.29	1094.67	899.787	7794.35	9674.55	4720.02	ethylene-responsive transcription factor ERF105-like [Amaranthus tricolor]
Bou_109305	2.53139	0.000214599	0.00208212	5.5493	9.13918	8.01791	27.6332	45.9312	57.6339	uncharacterized protein LOC130820823 isoform X5 [Amaranthus tricolor]
Bou_147153	2.52646	3.88e-09	1.16e-07	123.934	94.4382	130.959	602.583	432.72	977.79	calcium-transporting ATPase, endoplasmic reticulum-type [Beta vulgaris subsp. vulgaris]
Bou_83085	2.52149	2.38e-06	4.03e-05	544.756	312.763	194.211	1545.68	1392.44	3100.31	high mobility group B protein 13-like isoform X1 [Chenopodium quinoa]
Bou_16423	2.52052	0.00113316	0.00837712	27.7465	4.06186	11.5814	80.2255	58.0183	111.293	guard cell S-type anion channel SLAC1 [Beta vulgaris subsp. vulgaris]
Bou_5332	2.51872	4.25e-15	3.21e-13	1070.09	1615.6	1244.56	6625.73	9376	6520.59	dormancy-associated protein homolog 3-like isoform X3 [Chenopodium quinoa]
Bou_44787	2.51748	2.5e-15	1.92e-13	210.873	194.969	134.523	959.14	950.05	1183.48	PREDICTED: protein LATERAL ROOT PRIMORDIUM 1 [Vitis vinifera]
Bou_58242	2.51735	0.000237339	0.00226823	132.258	60.9279	21.3811	303.965	336.023	588.264	uncharacterized oxidoreductase At4g09670 isoform X1 [Beta vulgaris subsp. vulgaris]
Bou_105474	2.51456	0.000214633	0.00208212	15.723	4.06186	10.6905	56.1578	71.3142	47.6971	#N/A
Bou_116860	2.51334	0.00211014	0.0138941	50.8685	17.2629	6.23615	78.4427	136.585	209.668	#N/A
Bou_111018	2.51097	0.000400787	0.00350829	9.24883	24.3712	6.23615	78.4427	50.766	96.3878	uncharacterized protein LOC115720172 [Cannabis sativa]
Bou_79609	2.51037	2.75e-06	4.58e-05	66.5915	24.3712	24.9446	196.107	228.447	236.498	hypersensitive-induced response protein 1 [Sesamum indicum]
Bou_144239	2.5099	0.00433848	0.0250247	68.4413	8.12372	8.90878	152.428	212.734	122.224	transcription factor DUO1 [Spinacia oleracea]
Bou_73138	2.50702	3.7e-07	7.54e-06	331.108	233.557	106.905	976.968	1284.86	1555.12	#N/A
Bou_5796	2.50697	0.000269555	0.00252455	12.9484	5.07732	7.12703	32.9816	51.9747	58.6276	uncharacterized protein LOC104890237 [Beta vulgaris subsp. vulgaris]
Bou_54409	2.50329	0.000470902	0.00402803	18.4977	8.12372	6.23615	37.4386	61.6444	87.4446	uncharacterized protein At4g38062-like [Amaranthus tricolor]
Bou_33625	2.50226	8.09e-11	3.3e-09	100.812	69.0516	98.8875	444.806	400.085	678.689	acid phosphatase 1-like [Spinacia oleracea]
Bou_100873	2.50099	3.91e-13	2.26e-11	98.9624	106.624	107.796	423.412	726.437	625.03	CLK4-associating serine/arginine rich protein-like [Chenopodium quinoa]
Bou_142161	2.49472	0.00145356	0.0102838	126.709	26.4021	23.1628	541.968	259.874	191.782	monooxygenase 3 [Beta vulgaris subsp. vulgaris]
Bou_101374.1	2.4936	0.00419535	0.0244011	7.39906	27.4175	2.67264	66.8546	60.4357	82.4762	protein EMSY-LIKE 3-like isoform X3 [Chenopodium quinoa]
Bou_64942	2.49061	1.09e-05	0.000155179	110.986	25.3866	80.1791	387.757	385.58	445.173	LOW QUALITY PROTEIN: serine racemase [Spinacia oleracea]
Bou_144574	2.48964	2.36e-12	1.23e-10	147.056	117.794	172.83	1003.71	854.561	601.182	protein ACCELERATED CELL DEATH 6 [Beta vulgaris subsp. vulgaris]
Bou_82	2.48861	8.48e-10	2.9e-08	809.272	564.598	419.604	2611.79	2915.42	4538.18	RNA-dependent RNA polymerase 2 [Beta vulgaris subsp. vulgaris]
Bou_36619	2.48783	8.68e-13	4.78e-11	72.1408	52.8042	54.3436	303.965	298.553	403.438	arginase 1, mitochondrial [Amaranthus tricolor]
Bou_147512	2.48705	1.83e-07	4e-06	135.033	56.866	70.3794	351.209	516.121	604.163	#N/A
Bou_145311	2.48608	4.96e-13	2.84e-11	125.784	145.211	159.467	950.226	569.305	891.339	nudix hydrolase 12, mitochondrial-like [Spinacia oleracea]
Bou_4363	2.48389	6.06e-09	1.75e-07	157.23	68.0361	102.451	526.814	564.47	743.279	B3 domain-containing protein Os01g0234100 isoform X1 [Beta vulgaris subsp. vulgaris]
Bou_101681	2.48302	5.14e-05	0.00060535	16.6479	15.232	6.23615	57.9406	64.0619	90.4257	#N/A
Bou_46121	2.48131	5.59e-05	0.000650819	102.662	37.5722	24.0537	244.242	373.493	300.094	root phototropism protein 3 [Spinacia oleracea]
Bou_67125	2.48015	2.27e-06	3.86e-05	34.2207	15.232	21.3811	94.4878	166.803	135.142	triacylglycerol lipase OBL1 isoform X1 [Beta vulgaris subsp. vulgaris]
Bou_79296	2.47967	8.69e-06	0.000127529	51.7934	28.433	15.1449	145.297	201.855	184.826	DNA replication licensing factor MCM3 [Beta vulgaris subsp. vulgaris]
Bou_36335	2.47929	4.59e-06	7.22e-05	42.5446	32.4949	32.0716	94.4878	232.073	271.277	#N/A
Bou_32485	2.47921	2.27e-06	3.86e-05	46.2441	16.2474	23.1628	179.17	151.089	148.06	protein DAMAGED DNA-BINDING 2 [Beta vulgaris subsp. vulgaris]
Bou_43628	2.47831	5.4e-05	0.000631915	80.4648	88.3454	65.0341	757.685	154.715	389.526	uncharacterized protein LOC110776642 isoform X1 [Spinacia oleracea]
Bou_15099	2.47643	7.43e-07	1.42e-05	365.329	334.088	204.902	1143.66	1127.73	2760.47	3-ketoacyl-CoA synthase 6 [Cannabis sativa]
Bou_93433	2.47599	0.000366264	0.00325529	25.8967	7.10825	16.0358	105.185	120.871	47.6971	B3 domain-containing protein Os01g0723500-like isoform X1 [Chenopodium quinoa]
Bou_105188	2.47516	5.51e-07	1.09e-05	60.1174	20.3093	41.8713	204.129	236.908	240.473	#N/A
Bou_105770	2.47146	1.23e-07	2.78e-06	400.474	205.124	229.847	2165.2	1520.56	947.979	CASP-like protein XL3 [Spinacia oleracea]
Bou_8794	2.47137	0.000815984	0.00638337	13.8732	75.1444	99.7784	268.31	232.073	546.529	auxin-responsive protein IAA28-like [Amaranthus tricolor]
Bou_21698	2.4663	9.37e-06	0.00013618	17.5728	10.1546	12.4723	63.289	99.1146	60.615	uncharacterized protein LOC104890548 [Beta vulgaris subsp. vulgaris]
Bou_145007	2.4591	9.23e-11	3.73e-09	207.174	168.567	127.396	651.609	974.224	1140.75	uncharacterized protein LOC110732685 isoform X2 [Chenopodium quinoa]
Bou_107370	2.45809	2.11e-07	4.57e-06	38.8451	100.531	73.052	496.507	343.275	325.93	#N/A
Bou_114486	2.45755	3.66e-05	0.000448742	87.8638	41.6341	28.5081	205.912	218.777	443.185	zinc finger protein 8 [Beta vulgaris subsp. vulgaris]
Bou_88417	2.45671	0.00135064	0.00969117	9.24883	4.06186	11.5814	28.5246	36.2614	72.5393	uncharacterized protein LOC110685313 [Chenopodium quinoa]
Bou_112072	2.45624	2.85e-07	5.97e-06	157.23	137.088	262.809	1238.15	1258.27	562.428	histone deacetylase 15 isoform X2 [Beta vulgaris subsp. vulgaris]
Bou_31465	2.45316	3.39e-05	0.000420344	194.225	50.7732	59.6888	560.687	488.321	620.062	arginase 1, mitochondrial [Amaranthus tricolor]
Bou_150140	2.45217	0.000116974	0.00123319	21.2723	15.232	26.7264	147.971	151.089	47.6971	tropinone reductase homolog At5g06060-like [Chenopodium quinoa]
Bou_126425	2.4487	0.000405141	0.00354091	48.0939	61.9433	15.1449	139.058	154.715	388.532	transcription repressor OFP8 [Beta vulgaris subsp. vulgaris]
Bou_82673	2.44852	0.00347147	0.0209398	50.8685	19.2938	8.90878	153.32	230.864	47.6971	EG45-like domain containing protein [Chenopodium quinoa]
Bou_73652	2.44762	0.000152011	0.00154531	69.3662	20.3093	55.2345	200.564	153.507	437.223	CRIB domain-containing protein RIC10-like isoform X2 [Chenopodium quinoa]
Bou_90034	2.44743	4.25e-05	0.000513959	50.8685	43.665	21.3811	163.125	124.498	343.816	CBS domain-containing protein CBSX5 [Beta vulgaris subsp. vulgaris]
Bou_13684	2.44697	3.52e-10	1.27e-08	24.0469	25.3866	30.2899	146.189	161.968	127.192	disease resistance protein RPM1-like isoform X1 [Chenopodium quinoa]
Bou_63252	2.44224	7.9e-09	2.24e-07	158.155	102.562	89.0878	607.931	447.224	845.629	U-box domain-containing protein 4 [Beta vulgaris subsp. vulgaris]
Bou_80221	2.44203	0.006387	0.0342489	3.69953	4.06186	7.12703	11.5881	41.0963	28.817	#N/A
Bou_140034	2.44013	3.11e-15	2.37e-13	270.991	164.505	211.138	1172.18	1096.3	1242.11	sulfite exporter TauE/SafE family protein 3-like isoform X2 [Malus sylvestris]
Bou_32944	2.43783	0.000520296	0.00437183	100.812	22.3402	20.4902	213.935	304.596	260.346	serine/threonine-protein kinase D6PKL2 [Spinacia oleracea]
Bou_81847	2.43485	1.96e-10	7.47e-09	166.479	99.5155	82.8517	671.22	618.862	596.213	PREDICTED: ABC transporter C family member 8 isoform X1 [Vitis vinifera]
Bou_66489	2.43329	0.00341765	0.02067	79.5399	14.2165	8.90878	164.017	219.986	170.914	protein NRT1/ PTR FAMILY 8.3-like [Amaranthus tricolor]
Bou_72454.1	2.43257	4.19e-05	0.0005068	11.0986	6.09279	15.1449	52.5923	60.4357	62.6024	WUSCHEL-related homeobox 1-like isoform X1 [Quercus lobata]
Bou_38517	2.43171	9.3e-07	1.73e-05	86.939	89.3609	85.5243	305.748	786.873	320.961	probable methyltransferase PMT2 [Beta vulgaris subsp. vulgaris]
Bou_149351	2.43039	0.000778469	0.00613486	5747.22	862.13	1151.91	14691.1	16260.8	10884.9	#N/A
Bou_54682	2.42681	1.63e-09	5.23e-08	952.629	579.83	499.783	3260.72	4799.81	2867.79	indole-3-acetic acid-amido synthetase GH3.6 [Beta vulgaris subsp. vulgaris]
Bou_99312	2.42583	8.4e-12	4.06e-10	59.1925	40.6186	51.6709	303.965	227.238	283.201	65-kDa microtubule-associated protein 3-like [Spinacia oleracea]
Bou_103043	2.42462	5.85e-07	1.15e-05	118.385	74.1289	73.052	368.146	320.309	737.317	VAN3-binding protein [Amaranthus tricolor]
Bou_56459	2.42393	0.00037396	0.00331162	61.9671	21.3248	11.5814	162.234	203.064	144.085	uncharacterized protein LOC110784603 [Spinacia oleracea]
Bou_79066	2.42358	3.82e-06	6.13e-05	36.9953	63.9743	22.272	173.822	205.481	280.22	calcium-binding protein KRP1-like [Spinacia oleracea]
Bou_77548	2.42318	0.00123024	0.00896673	5.5493	4.06186	8.90878	32.9816	22.9656	43.7223	ribokinase-like [Chenopodium quinoa]
Bou_14495	2.42017	3.96e-07	8e-06	42.5446	24.3712	24.9446	180.953	114.828	195.757	serine carboxypeptidase-like 50 [Malania oleifera]
Bou_31375	2.41977	3.46e-09	1.04e-07	32.3709	25.3866	24.9446	139.058	178.89	125.205	keratin, type I cytoskeletal 10-like [Papaver somniferum]
Bou_67083	2.41775	3.25e-10	1.19e-08	389.376	375.722	679.74	2109.04	2405.34	3207.63	phytochrome B-like [Chenopodium quinoa]
Bou_76935	2.41023	0.000225953	0.00217525	27.7465	45.6959	102.451	213.935	513.704	208.675	protein DETOXIFICATION 35-like [Amaranthus tricolor]
Bou_91247	2.40975	5.14e-05	0.000605357	220.122	59.9124	122.941	524.14	510.078	1107.96	uncharacterized protein LOC110706705 [Chenopodium quinoa]
Bou_150475	2.40866	0.00303411	0.0187318	7.39906	5.07732	6.23615	52.5923	15.7133	30.8044	#N/A
Bou_19425	2.40703	0.000145035	0.00148546	30.5211	13.201	22.272	54.3751	142.628	154.022	uncharacterized protein LOC110715464 [Chenopodium quinoa]
Bou_100679	2.40655	4.35e-05	0.000523733	577.127	220.356	152.34	1224.78	1433.54	2377.9	IRK-interacting protein-like [Chenopodium quinoa]
Bou_128500	2.40568	1.38e-06	2.47e-05	135.033	87.33	58.798	332.49	438.763	718.437	RNA-dependent RNA polymerase 2 [Beta vulgaris subsp. vulgaris]
Bou_62899	2.40521	0.000187058	0.00184753	24.9718	16.2474	12.4723	43.6783	120.871	120.236	putative SWI/SNF-related matrix-associated actin-dependent regulator of chromatin subfamily A member 3-like 1 [Beta vulgaris subsp. vulgaris]
Bou_2136	2.40498	0.00360318	0.02156	11.0986	5.07732	20.4902	46.3525	117.245	31.798	uncharacterized protein LOC109135812 [Beta vulgaris subsp. vulgaris]
Bou_87477	2.40401	6.69e-10	2.32e-08	172.953	91.3918	104.233	640.913	767.534	543.548	F-box protein At2g32560-like isoform X2 [Chenopodium quinoa]
Bou_15646	2.40319	0.000445272	0.00384248	7.39906	8.12372	16.9267	33.873	64.0619	74.5267	vacuolar protein sorting-associated protein 55 homolog [Amaranthus tricolor]
Bou_118940	2.40154	2.16e-05	0.000283651	300.587	72.098	157.685	864.653	748.194	1190.44	cyclin-A1-4-like [Spinacia oleracea]
Bou_141057	2.40017	0.00599184	0.0325025	568.803	44.6804	79.2882	940.421	1107.18	1609.78	U-box domain-containing protein 14-like [Amaranthus tricolor]
Bou_8190	2.39857	9.88e-05	0.00106353	24.9718	30.4639	8.01791	85.5739	120.871	127.192	#N/A
Bou_132874	2.39818	0.000269731	0.0025255	100.812	50.7732	18.7084	262.961	219.986	414.368	B3 domain-containing protein REM20-like isoform X2 [Spinacia oleracea]
Bou_12779	2.39604	6.13e-12	3.01e-10	78.615	105.608	70.3794	377.06	537.878	424.305	probable alpha,alpha-trehalose-phosphate synthase [UDP-forming] 11 [Beta vulgaris subsp. vulgaris]
Bou_40964	2.38972	5.61e-10	1.96e-08	78.615	54.8351	87.3061	423.412	284.048	450.141	SNF2 domain-containing protein CLASSY 1 [Beta vulgaris subsp. vulgaris]
Bou_8951	2.38899	1.25e-05	0.000174964	45.3192	26.4021	18.7084	99.8362	187.351	186.813	transcription factor bHLH157-like [Chenopodium quinoa]
Bou_64079	2.38819	0.000231459	0.00222012	112.836	34.5258	116.705	270.092	326.353	787.001	transcription factor bHLH30 [Beta vulgaris subsp. vulgaris]
Bou_97210	2.38733	0.000184329	0.00182655	16.6479	8.12372	10.6905	56.1578	41.0963	88.4383	uncharacterized protein LOC125497302 [Beta vulgaris subsp. vulgaris]
Bou_96117	2.3866	1.78e-16	1.62e-14	1422.47	1471.41	1200.9	8858.68	5840.51	6711.37	F-box protein SKP2A [Amaranthus tricolor]
Bou_17714	2.38635	2.63e-05	0.000336389	12.0235	30.4639	17.8176	140.84	84.61	88.4383	putative receptor-like protein kinase At4g00960 [Chenopodium quinoa]
Bou_132960	2.38267	0.00440954	0.0253575	60.1174	34.5258	12.4723	234.437	280.422	43.7223	trans-resveratrol di-O-methyltransferase-like [Spinacia oleracea]
Bou_34058	2.38253	2.62e-12	1.35e-10	495.737	359.475	348.333	1836.27	1724.84	2714.76	uncharacterized protein LOC104909087 isoform X1 [Beta vulgaris subsp. vulgaris]
Bou_81019	2.38124	0.000504969	0.00426073	158.155	36.5567	33.8534	428.761	471.399	291.151	plasmodesmata-located protein 3-like [Spinacia oleracea]
Bou_49257	2.37936	0.000977416	0.00741026	172.028	23.3557	47.2166	466.199	361.406	435.236	LOW QUALITY PROTEIN: IQ domain-containing protein IQM3-like [Amaranthus tricolor]
Bou_10772	2.37789	5.63e-07	1.11e-05	84.1643	35.5413	46.3257	319.119	216.36	327.917	alpha/beta hydrolase domain-containing protein VTE7 [Beta vulgaris subsp. vulgaris]
Bou_124397	2.37609	7.37e-05	0.000824422	3640.34	3255.58	3382.67	26746.3	21644.5	4968.44	#N/A
Bou_18041	2.37553	8.81e-06	0.000128912	105.437	55.8506	32.9625	346.752	410.963	250.41	methylsterol monooxygenase 1-1-like [Amaranthus tricolor]
Bou_78250	2.37518	9.74e-06	0.000140835	50.8685	16.2474	47.2166	180.062	236.908	177.87	serine carboxypeptidase-like 50 [Spinacia oleracea]
Bou_97407	2.37327	6.55e-06	9.9e-05	36.0704	26.4021	24.9446	110.533	108.784	233.517	pathogenesis-related protein PRB1-2-like [Beta vulgaris subsp. vulgaris]
Bou_110983	2.37282	0.000268636	0.00251732	9.24883	17.2629	12.4723	63.289	37.4702	100.363	uncharacterized protein LOC104899934 [Beta vulgaris subsp. vulgaris]
Bou_133047	2.37261	5.91e-06	9.05e-05	1034.02	594.047	316.262	2768.67	2616.87	4683.26	uncharacterized protein LOC110692991 [Chenopodium quinoa]
Bou_91447	2.37072	0.00716157	0.0375301	38.8451	8.12372	8.90878	67.746	43.5137	177.87	histone-lysine N-methyltransferase ATXR6-like [Amaranthus tricolor]
Bou_9987	2.37033	0.00818025	0.0416912	219.197	20.3093	104.233	943.095	687.759	147.066	BTB/POZ domain-containing protein At5g67385-like isoform X2 [Chenopodium quinoa]
Bou_283	2.36963	4.36e-05	0.000525412	61.0422	18.2784	30.2899	251.373	142.628	172.902	caffeoylshikimate esterase-like [Chenopodium quinoa]
Bou_27144	2.36384	0.00373845	0.0222155	9.24883	28.433	4.45439	104.293	49.5573	61.6087	double-stranded RNA-binding protein 3-like [Amaranthus tricolor]
Bou_71938	2.36348	0.000136734	0.00140862	459.667	1821.74	2549.69	10907.1	7199.1	6755.1	protein JINGUBANG [Beta vulgaris subsp. vulgaris]
Bou_119426	2.36237	0.00153905	0.0107539	133.183	23.3557	29.399	212.152	297.344	447.16	histone H3.2 [Cucurbita pepo subsp. pepo]
Bou_88581	2.3616	3.2e-08	8.13e-07	129.484	74.1289	178.176	583.863	603.149	777.065	B3 domain-containing protein REM10 [Beta vulgaris subsp. vulgaris]
Bou_6428	2.36057	2.95e-11	1.3e-09	169.254	133.026	116.705	931.507	587.435	631.986	protein LHY-like isoform X1 [Chenopodium quinoa]
Bou_124907	2.36038	0.00168567	0.0115979	64.7418	11.1701	13.3632	147.971	155.924	155.015	zinc finger CCCH domain-containing protein 46-like [Chenopodium quinoa]
Bou_148358	2.36036	2.65e-05	0.000339633	117.46	41.6341	40.9804	246.916	357.78	423.311	BRCT domain-containing protein At4g02110 [Beta vulgaris subsp. vulgaris]
Bou_142429	2.35917	8.38e-05	0.00092347	14.7981	13.201	16.0358	41.8955	76.149	108.312	type I inositol polyphosphate 5-phosphatase 2-like [Chenopodium quinoa]
Bou_79990	2.35796	0.0102589	0.0497246	5.5493	2.03093	8.90878	17.8279	20.5481	46.7034	probable mannitol dehydrogenase [Chenopodium quinoa]
Bou_8176	2.35762	0.00383551	0.0226908	11.0986	4.06186	3.56351	35.6558	38.6789	21.8612	UDP-glycosyltransferase 92A1 [Beta vulgaris subsp. vulgaris]
Bou_53338	2.35687	3.06e-08	7.8e-07	418.972	189.892	192.43	1256.87	1405.74	1442.84	peroxiredoxin-2B [Nelumbo nucifera]
Bou_60181	2.35669	2.72e-07	5.72e-06	83.2394	198.016	211.138	1017.08	809.839	694.588	scopoletin glucosyltransferase-like [Spinacia oleracea]
Bou_52954	2.3565	1.23e-10	4.84e-09	362.554	312.763	216.483	1354.92	1237.72	1973.47	glucan endo-1,3-beta-glucosidase 1-like [Amaranthus tricolor]
Bou_124865	2.3557	1.67e-06	2.92e-05	36.0704	44.6804	24.0537	169.365	245.369	121.23	cation/H(+) antiporter 24 [Beta vulgaris subsp. vulgaris]
Bou_52721	2.35507	4.53e-08	1.12e-06	28.6714	29.4485	38.3078	178.279	117.245	197.744	receptor-like cytosolic serine/threonine-protein kinase RBK2 isoform X1 [Beta vulgaris subsp. vulgaris]
Bou_91610	2.35206	0.00264186	0.0167089	4.62441	6.09279	10.6905	47.2439	43.5137	18.8801	uncharacterized protein LOC110785663 [Spinacia oleracea]
Bou_645	2.35145	0.000111467	0.00118428	65.6667	18.2784	25.8355	158.668	154.715	247.429	uncharacterized protein LOC110776527 [Spinacia oleracea]
Bou_142120	2.35025	0.000236853	0.00226423	20.3474	12.1856	6.23615	52.5923	66.4793	78.5014	uncharacterized protein At5g41620-like [Amaranthus tricolor]
Bou_125382	2.34977	2.05e-08	5.41e-07	1240.27	731.135	546.999	4517.59	5021	3299.05	subtilisin-like protease SBT1.7 [Beta vulgaris subsp. vulgaris]
Bou_17282	2.34783	0.00814715	0.0415659	49.9437	23.3557	2.67264	100.728	120.871	164.952	24-methylenesterol C-methyltransferase 2 [Arachis hypogaea]
Bou_72839	2.34783	0.0003376	0.0030409	28.6714	61.9433	126.505	514.335	194.603	396.482	cytokinin dehydrogenase 6-like [Spinacia oleracea]
Bou_76509	2.34518	0.000202254	0.0019772	103.587	21.3248	48.9983	388.648	273.169	222.586	cellulose synthase-like protein E6 [Beta vulgaris subsp. vulgaris]
Bou_26911	2.34378	0.00191678	0.0128414	14.7981	44.6804	45.4348	279.006	200.647	52.6655	nuclear speckle RNA-binding protein B [Spinacia oleracea]
Bou_137301	2.343	8.75e-06	0.0001282	240.469	61.9433	141.65	729.161	736.107	788.989	alcohol dehydrogenase [Eucalyptus grandis]
Bou_126933	2.34162	4.17e-12	2.09e-10	123.934	194.969	127.396	690.831	876.318	693.595	hypothetical protein PHAVU_007G149700g [Phaseolus vulgaris]
Bou_115993	2.34059	0.000146485	0.00149716	18.4977	21.3248	9.79966	102.51	101.532	46.7034	bark storage protein B [Beta vulgaris subsp. vulgaris]
Bou_139769	2.33882	0.00560874	0.0308111	4.62441	4.06186	20.4902	49.9181	62.8532	35.7728	B-box zinc finger protein 19-like [Amaranthus tricolor]
Bou_49032	2.3378	0.00373956	0.0222155	5867.45	1450.08	1435.21	18072.1	22853.2	3322.9	BAHD acyltransferase DCR [Amaranthus tricolor]
Bou_51242	2.33522	0.000159629	0.00161172	12.9484	14.2165	8.01791	77.5513	61.6444	37.7602	neutral/alkaline invertase 3, chloroplastic-like [Amaranthus tricolor]
Bou_12698	2.33442	2.02e-09	6.37e-08	33.2958	40.6186	34.7443	156.885	161.968	228.548	protein LURP-one-related 12-like [Amaranthus tricolor]
Bou_116738	2.33186	3e-05	0.00037734	232.146	116.778	323.389	847.716	710.724	1827.39	WAT1-related protein At1g43650 [Beta vulgaris subsp. vulgaris]
Bou_34045	2.33107	0.00572555	0.0313318	4.62441	5.07732	2.67264	25.8504	18.1307	17.8864	dynamin-related protein 4C-like [Amaranthus tricolor]
Bou_96921	2.32922	0.000386509	0.00340421	257.117	144.196	42.7622	739.857	506.451	984.746	mitotic spindle checkpoint protein MAD2 [Hevea brasiliensis]
Bou_65289	2.3276	6.6e-07	1.28e-05	41.6197	34.5258	19.5993	173.822	180.098	126.198	protein DETOXIFICATION 54-like [Chenopodium quinoa]
Bou_93742	2.32746	0.00129806	0.0093809	26.8216	10.1546	7.12703	49.9181	65.2706	106.325	squamosa promoter-binding-like protein 8 [Chenopodium quinoa]
Bou_139939	2.32532	3.26e-05	0.000406794	61.9671	23.3557	34.7443	283.463	188.559	130.173	RING-H2 finger protein ATL33-like [Amaranthus tricolor]
Bou_58745	2.32367	4.79e-05	0.00056953	118.385	32.4949	61.4706	385.082	239.325	439.21	pathogenesis-related protein 1B-like [Beta vulgaris subsp. vulgaris]
Bou_37185	2.32335	0.000606081	0.00497616	48.0939	123.887	32.0716	528.597	325.144	165.946	violaxanthin de-epoxidase, chloroplastic [Beta vulgaris subsp. vulgaris]
Bou_84207	2.3177	8.65e-05	0.000947728	81.3897	25.3866	24.9446	230.871	194.603	231.529	PREDICTED: uncharacterized protein LOC106344346 [Brassica oleracea var. oleracea]
Bou_36309	2.31513	0.000177003	0.00176162	740.831	249.804	220.938	1311.24	1532.65	3185.77	histone H3.2 [Cucurbita pepo subsp. pepo]
Bou_136369	2.31444	0.000398076	0.00349029	81.3897	45.6959	42.7622	310.205	93.071	441.198	alcohol dehydrogenase-like 7 isoform X1 [Beta vulgaris subsp. vulgaris]
Bou_108785	2.31329	1.17e-09	3.89e-08	899.911	464.067	517.6	2829.29	2801.8	3721.36	uncharacterized protein LOC110784603 [Spinacia oleracea]
Bou_119709	2.31327	0.000459973	0.00394839	244.169	37.5722	224.501	825.431	751.82	940.03	uncharacterized protein LOC104898675 isoform X1 [Beta vulgaris subsp. vulgaris]
Bou_30014	2.31243	6.76e-05	0.000762725	167.404	59.9124	89.0878	464.416	818.3	290.157	methylesterase 17-like [Chenopodium quinoa]
Bou_31656	2.31039	1.15e-05	0.000162842	14.7981	29.4485	24.0537	74.8771	136.585	127.192	AT-hook motif nuclear-localized protein 23-like [Chenopodium quinoa]
Bou_47585	2.30975	2.23e-08	5.85e-07	188.676	120.84	79.2882	617.736	670.837	638.942	zinc finger protein CONSTANS-LIKE 4 [Spinacia oleracea]
Bou_148753	2.30583	1.79e-07	3.94e-06	830.544	599.124	449.003	2234.73	2440.39	4613.7	putative F-box/kelch-repeat protein At1g15680 [Chenopodium quinoa]
Bou_41186	2.30566	5.66e-05	0.000657601	343.131	140.134	89.0878	793.341	789.291	1247.08	myb-like protein V [Chenopodium quinoa]
Bou_26122	2.30434	9.1e-14	5.79e-12	2880.08	3602.87	2242.34	12058.8	15917.6	15120	zinc finger CCCH domain-containing protein 49-like [Spinacia oleracea]
Bou_74492	2.30343	1.67e-08	4.47e-07	346.831	200.047	342.097	1272.91	1107.18	2009.24	O-fucosyltransferase 29 isoform X1 [Beta vulgaris subsp. vulgaris]
Bou_105115	2.30341	3.46e-08	8.72e-07	101.737	164.505	90.8696	734.509	415.798	610.125	nucleobase-ascorbate transporter 2 [Amaranthus tricolor]
Bou_31433	2.30226	4.85e-11	2.06e-09	182.202	107.639	187.975	886.937	753.029	718.437	mechanosensitive ion channel protein 6-like [Spinacia oleracea]
Bou_140744	2.30131	4.64e-10	1.64e-08	273.765	180.753	163.922	1076.8	768.742	1202.36	protein CHUP1, chloroplastic [Spinacia oleracea]
Bou_102050	2.30078	1.34e-10	5.24e-09	39.7699	39.6031	36.526	171.148	174.055	225.567	IQ domain-containing protein IQM3-like [Amaranthus tricolor]
Bou_61228	2.29773	0.000925277	0.00707909	75.8404	11.1701	45.4348	156.885	232.073	263.328	2-Cys peroxiredoxin BAS1, chloroplastic-like [Syzygium oleosum]
Bou_78262	2.29592	5.57e-06	8.59e-05	204.399	91.3918	87.3061	525.031	475.025	881.402	glucan endo-1,3-beta-glucosidase 13 [Beta vulgaris subsp. vulgaris]
Bou_93901	2.2935	2.87e-05	0.000363232	8.32394	12.1856	14.2541	53.4837	54.3922	62.6024	uncharacterized protein LOC104894796 [Beta vulgaris subsp. vulgaris]
Bou_52032	2.29268	0.00306876	0.0189047	47.169	8.12372	12.4723	106.076	151.089	75.5203	#N/A
Bou_7662	2.29217	3.78e-10	1.36e-08	64.7418	74.1289	53.4527	273.658	398.876	269.29	protein SMAX1-LIKE 8-like [Chenopodium quinoa]
Bou_98192	2.29151	4.29e-05	0.000518346	86.939	35.5413	38.3078	213.935	184.933	388.532	transcription repressor OFP13 [Beta vulgaris subsp. vulgaris]
Bou_143860	2.2865	1.47e-09	4.77e-08	45.3192	66.0052	84.6334	293.269	309.431	353.753	B-box zinc finger protein 20-like [Spinacia oleracea]
Bou_141533	2.2837	3.37e-05	0.000419041	24.9718	41.6341	14.2541	144.406	148.672	99.3689	uncharacterized protein LOC110802848 [Spinacia oleracea]
Bou_88703	2.28325	3.21e-06	5.27e-05	118.385	71.0825	39.1986	338.73	351.736	422.318	protein MIZU-KUSSEI 1-like [Amaranthus tricolor]
Bou_64766	2.28012	4.4e-06	6.94e-05	355.155	113.732	160.358	972.511	954.885	1129.82	transcription factor PIF7-like [Amaranthus tricolor]
Bou_61784	2.27505	0.00146715	0.0103534	93.4131	18.2784	20.4902	221.957	177.681	240.473	hypersensitive-induced reaction 1 protein-like [Hibiscus syriacus]
Bou_14602	2.27416	0.00538727	0.0298054	6.47418	7.10825	3.56351	17.8279	42.305	22.8548	transcription factor DUO1 [Spinacia oleracea]
Bou_32410	2.27309	0.00116629	0.00858458	445.793	143.181	64.1432	826.323	918.623	1412.03	probable strigolactone esterase DAD2 [Chenopodium quinoa]
Bou_44845	2.27277	0.00270773	0.0170466	342.207	119.825	212.029	1672.26	1377.93	207.681	(+)-neomenthol dehydrogenase-like isoform X1 [Vitis riparia]
Bou_113891	2.27002	1.44e-14	1.02e-12	952.629	1188.09	802.681	4153.01	5544.37	4498.43	probable protein phosphatase 2C 24 [Beta vulgaris subsp. vulgaris]
Bou_108140	2.26853	0.00332304	0.0202231	261.742	50.7732	67.7068	357.449	358.988	1115.91	AP2-like ethylene-responsive transcription factor ANT [Amaranthus tricolor]
Bou_87585	2.26699	0.000545161	0.00455261	155.38	36.5567	40.9804	275.441	383.163	463.059	receptor protein kinase-like protein ZAR1 [Chenopodium quinoa]
Bou_49538	2.26572	3.76e-07	7.65e-06	310.761	118.809	163.922	1057.19	894.449	903.263	lysM domain-containing GPI-anchored protein 2-like [Amaranthus tricolor]
Bou_3106	2.26491	6.09e-08	1.46e-06	50.8685	51.7887	32.0716	173.822	200.647	272.271	PREDICTED: uncharacterized protein LOC104877645 [Vitis vinifera]
Bou_20272	2.2645	4.68e-05	0.00055968	246.944	128.964	144.322	642.695	439.972	1417	mini-chromosome maintenance complex-binding protein [Beta vulgaris subsp. vulgaris]
Bou_1119	2.2633	2.99e-06	4.93e-05	371.803	122.871	335.861	1235.47	1548.36	1205.34	nuclear transcription factor Y subunit A-7-like [Chenopodium quinoa]
Bou_111654	2.26144	9.64e-09	2.69e-07	1073.79	648.882	622.724	3055.7	3139.03	5050.92	DNA replication licensing factor MCM2 [Beta vulgaris subsp. vulgaris]
Bou_122790	2.26103	0.00642661	0.0344434	731.582	86.3145	83.7426	1330.85	1415.4	1575.99	long-chain-alcohol oxidase FAO1 isoform X1 [Beta vulgaris subsp. vulgaris]
Bou_14069	2.25722	0.00201408	0.0133584	12.9484	10.1546	7.12703	48.1353	73.7316	22.8548	pathogenesis-related protein STH-21-like [Chenopodium quinoa]
Bou_93996	2.25517	0.000462339	0.0039667	959.103	237.619	208.466	1736.44	2457.32	2515.03	uncharacterized protein LOC110799988 [Spinacia oleracea]
Bou_5910	2.25169	0.00140624	0.0100123	1715.66	1664.35	624.506	1537.66	8421.11	9112.13	glucose and ribitol dehydrogenase-like [Spinacia oleracea]
Bou_52376	2.25154	0.00165338	0.0114333	90777.2	11075.7	26272	192685	168365	249069	bark storage protein A-like [Chenopodium quinoa]
Bou_109690	2.25111	0.000332608	0.00300544	79.5399	30.4639	60.5797	246.916	123.289	442.191	BTB/POZ and MATH domain-containing protein 3 isoform X1 [Spinacia oleracea]
Bou_40984	2.24973	5.15e-07	1.02e-05	1564.9	884.47	580.853	4087.04	4619.71	5704.77	uncharacterized protein At5g48480 [Beta vulgaris subsp. vulgaris]
Bou_146023	2.24769	6.26e-08	1.5e-06	259.892	447.82	356.351	1471.69	2393.25	1188.45	protein OXIDATIVE STRESS 3 [Beta vulgaris subsp. vulgaris]
Bou_45694	2.24447	0.00308205	0.0189695	2.77465	12.1856	8.90878	33.873	35.0527	43.7223	#N/A
Bou_110161	2.24356	0.00991219	0.0483946	265.441	19.2938	68.5976	476.896	881.153	315.993	auxin-binding protein ABP19a-like [Pistacia vera]
Bou_24571	2.24342	2.97e-08	7.57e-07	98.0375	120.84	194.211	501.855	725.229	730.361	hypersensitive-induced response protein 1 [Sesamum indicum]
Bou_75203	2.24253	4.87e-05	0.000578135	77.6901	40.6186	136.304	549.099	363.823	293.138	probable caffeine synthase 4 [Beta vulgaris subsp. vulgaris]
Bou_32458	2.2407	0.000564104	0.00468559	74.9155	29.4485	16.9267	131.926	203.064	238.485	uncharacterized protein LOC125493690 [Beta vulgaris subsp. vulgaris]
Bou_149261	2.24025	0.00205345	0.0135863	24.9718	15.232	7.12703	35.6558	96.6972	91.4194	MDIS1-interacting receptor like kinase 2 [Beta vulgaris subsp. vulgaris]
Bou_118562	2.24023	0.000590179	0.0048749	179.427	53.8196	60.5797	365.472	270.752	752.222	CASP-like protein 3A1 [Amaranthus tricolor]
Bou_148130	2.23854	0.0075594	0.0391641	7.39906	3.04639	6.23615	22.2849	16.922	39.7476	GDSL esterase/lipase At4g26790-like [Amaranthus tricolor]
Bou_100422	2.23709	4.84e-09	1.42e-07	109.136	83.2681	126.505	462.634	380.745	660.803	DNA mismatch repair protein MSH7 [Spinacia oleracea]
Bou_117351	2.23684	0.000732957	0.00584773	22.1972	14.2165	5.34527	68.6374	59.227	68.5645	chlorophyll a-b binding protein 8, chloroplastic [Manihot esculenta]
Bou_147128	2.2361	0.000650933	0.00528721	33.2958	7.10825	24.0537	92.705	84.61	127.192	early nodulin-like protein 13 [Beta vulgaris subsp. vulgaris]
Bou_125545	2.23385	7.34e-05	0.000820847	117.46	111.701	49.8892	576.732	524.582	210.662	ABC transporter G family member 15-like [Chenopodium quinoa]
Bou_149016	2.23337	6.26e-05	0.000714541	21.2723	22.3402	11.5814	95.3792	56.8096	106.325	uncharacterized protein LOC104908758 [Beta vulgaris subsp. vulgaris]
Bou_64192	2.2332	0.00585042	0.0318568	292.263	24.3712	78.3973	512.552	507.66	837.68	anthranilate synthase alpha subunit 2, chloroplastic isoform X1 [Beta vulgaris subsp. vulgaris]
Bou_6727	2.23225	7.26e-08	1.72e-06	476.314	236.603	240.537	1410.19	1254.65	1815.47	G2/mitotic-specific cyclin S13-7-like [Chenopodium quinoa]
Bou_65860	2.23219	2.61e-07	5.53e-06	117.46	101.546	48.1074	397.562	430.302	426.292	65-kDa microtubule-associated protein 1 [Beta vulgaris subsp. vulgaris]
Bou_111943	2.22961	1.06e-06	1.94e-05	1970	807.294	836.535	4837.6	5586.68	6525.55	aspartyl protease AED3-like [Chenopodium quinoa]
Bou_122726	2.22503	5.86e-07	1.15e-05	322.784	164.505	159.467	885.155	789.291	1349.43	histone H2B-like [Hibiscus syriacus]
Bou_15943	2.22351	3.8e-13	2.21e-11	359.779	230.51	274.391	1503.78	1338.05	1197.39	2-alkenal reductase (NADP(+)-dependent) [Spinacia oleracea]
Bou_40638	2.22337	0.00197574	0.013164	64.7418	22.3402	69.4885	461.742	113.619	156.009	uncharacterized protein LOC104907273 [Beta vulgaris subsp. vulgaris]
Bou_4529	2.22288	0.00045904	0.00394138	176.653	41.6341	55.2345	349.427	356.571	571.371	probable LRR receptor-like serine/threonine-protein kinase At4g20940 [Chenopodium quinoa]
Bou_130519	2.22128	0.00285556	0.0178131	11.0986	11.1701	10.6905	23.1763	41.0963	89.432	uncharacterized protein LOC104892455 [Beta vulgaris subsp. vulgaris]
Bou_85758	2.21974	1.11e-09	3.72e-08	36.0704	29.4485	41.8713	157.777	171.637	171.908	endoplasmic reticulum metallopeptidase 1-like isoform X1 [Chenopodium quinoa]
Bou_124347	2.21745	0.000173819	0.00173499	2504.58	894.624	636.087	5353.71	4728.49	8684.84	histone H4 [Cucurbita pepo subsp. pepo]
Bou_7533	2.21215	0.00105313	0.00788448	12.9484	18.2784	7.12703	37.4386	53.1834	86.4509	uncharacterized protein LOC130799861 [Amaranthus tricolor]
Bou_10353	2.21046	4.5e-06	7.09e-05	178.502	260.974	94.4331	1083.94	737.316	647.885	calcium-binding protein KIC [Pistacia vera]
Bou_6828.3	2.21038	0.00952126	0.046922	4.62441	4.06186	3.56351	13.3709	20.5481	22.8548	uncharacterized protein LOC17882710 isoform X1 [Capsella rubella]
Bou_120457	2.21012	2.72e-07	5.72e-06	85.0892	82.2526	78.3973	401.127	222.403	512.743	LOW QUALITY PROTEIN: AAA-ATPase At5g17730-like [Chenopodium quinoa]
Bou_139713	2.20925	3.81e-05	0.000465701	189.601	122.871	85.5243	679.243	859.396	302.081	CBL-interacting serine/threonine-protein kinase 5 [Beta vulgaris subsp. vulgaris]
Bou_147050	2.20898	5.88e-05	0.000677886	204.399	72.098	63.2524	467.982	487.112	616.087	heavy metal-associated isoprenylated plant protein 35 [Beta vulgaris subsp. vulgaris]
Bou_66862	2.2071	3.2e-17	3.19e-15	380.127	321.902	320.716	1816.66	1394.86	1510.41	protein DAMAGED DNA-BINDING 2 [Beta vulgaris subsp. vulgaris]
Bou_110112	2.20666	2.65e-07	5.61e-06	106.361	76.1599	44.5439	363.689	365.032	318.974	putative potassium transporter 12 [Spinacia oleracea]
Bou_89048	2.20558	0.00969598	0.0476112	5.5493	9.13918	16.9267	90.9222	22.9656	31.798	oleosin G [Beta vulgaris subsp. vulgaris]
Bou_30072	2.20525	8.62e-05	0.000945404	378.277	132.01	149.668	685.482	856.979	1501.46	uncharacterized protein LOC130464144 [Spinacia oleracea]
Bou_52239	2.20391	0.00178406	0.0121646	8.32394	17.2629	7.12703	48.1353	71.3142	30.8044	#N/A
Bou_13204	2.20266	2.64e-11	1.17e-09	295.962	240.665	193.321	1030.45	1379.14	950.96	homeobox-leucine zipper protein HAT22-like [Chenopodium quinoa]
Bou_150618	2.20211	0.0024885	0.0159547	41.6197	6.09279	17.8176	110.533	88.2362	103.344	protein NUCLEAR FUSION DEFECTIVE 4-like [Chenopodium quinoa]
Bou_135931	2.2013	0.000244712	0.00233217	86.0141	20.3093	43.653	254.047	264.708	171.908	two-component response regulator ARR12-like [Chenopodium quinoa]
Bou_40756	2.19973	2e-05	0.000264561	3979.77	3675.98	10890.1	24989.4	25091.7	35118.9	protein argonaute 4 [Beta vulgaris subsp. vulgaris]
Bou_75444	2.19833	0.0089156	0.0446853	3558.95	422.433	478.402	6647.13	10005.7	3815.76	proline-rich extensin-like protein EPR1 [Beta vulgaris subsp. vulgaris]
Bou_17852	2.19832	0.00501725	0.0281551	13.8732	12.1856	3.56351	43.6783	65.2706	26.8296	aspartyl protease AED3-like [Amaranthus tricolor]
Bou_74160	2.19743	0.000618452	0.00506191	83.2394	17.2629	29.399	195.215	188.559	212.649	protein PIN-LIKES 3-like [Chenopodium quinoa]
Bou_140888	2.19732	0.00349756	0.0210699	15.723	4.06186	14.2541	31.1988	53.1834	72.5393	protein PIN-LIKES 6-like [Chenopodium quinoa]
Bou_122642	2.19626	1.69e-07	3.73e-06	9943.41	4736.13	5313.2	25242.5	26926.5	39456.4	uncharacterized protein At5g48480 [Beta vulgaris subsp. vulgaris]
Bou_94347	2.196	0.00307908	0.0189546	143.357	34.5258	23.1628	210.369	299.761	411.387	protein disulfide-isomerase-like [Chenopodium quinoa]
Bou_133600	2.19406	9.94e-10	3.36e-08	785.225	487.423	429.403	2865.83	2765.54	2157.3	BAHD acyltransferase DCR [Spinacia oleracea]
Bou_133404	2.19362	0.00137504	0.00982906	15.723	21.3248	5.34527	71.3116	76.149	45.7097	probable polyamine oxidase 5 [Chenopodium quinoa]
Bou_96097	2.19359	3.01e-06	4.97e-05	43.4695	34.5258	48.9983	132.818	281.631	167.933	alpha-mannosidase isoform X1 [Amaranthus tricolor]
Bou_42965	2.19282	0.00156531	0.0109183	799.098	191.923	185.303	1293.41	1217.18	2867.79	transcription factor bHLH18 isoform X1 [Beta vulgaris subsp. vulgaris]
Bou_16384	2.19202	1.04e-05	0.000148727	50.8685	79.2062	65.0341	371.711	367.449	152.034	uncharacterized protein LOC104892352 [Beta vulgaris subsp. vulgaris]
Bou_78549	2.19092	0.00418473	0.0243559	35.1455	7.10825	13.3632	73.0943	51.9747	129.18	DNA mismatch repair protein MSH7 [Spinacia oleracea]
Bou_118923	2.18993	8.52e-10	2.91e-08	5496.58	2684.89	3575.99	17515	17953	18180.5	peroxiredoxin-2B [Nelumbo nucifera]
Bou_17259	2.18963	0.000371372	0.00329468	186.826	61.9433	123.832	342.295	378.328	979.777	#N/A
Bou_79772	2.18758	0.000672175	0.00543132	66.5915	15.232	38.3078	114.99	189.768	243.454	2-Cys peroxiredoxin BAS1, chloroplastic-like [Syzygium oleosum]
Bou_492	2.18756	8.72e-11	3.55e-09	261.742	264.021	174.612	1125.83	837.639	1225.22	uncharacterized protein LOC130828129 [Amaranthus tricolor]
Bou_74750	2.18674	0.00981773	0.0480639	10.1737	22.3402	14.2541	36.5472	27.8004	148.06	VQ motif-containing protein 33-like [Amaranthus tricolor]
Bou_93491	2.1865	0.00449053	0.0257495	15.723	6.09279	20.4902	60.6148	29.0092	103.344	#N/A
Bou_128612	2.18599	9.75e-07	1.81e-05	66.5915	34.5258	48.1074	219.283	290.092	170.914	uncharacterized protein LOC104895017 [Beta vulgaris subsp. vulgaris]
Bou_139825	2.18584	4.69e-06	7.35e-05	102.662	52.8042	65.925	205.021	427.885	375.614	receptor protein-tyrosine kinase CEPR2-like [Chenopodium quinoa]
Bou_18757	2.18568	0.000262075	0.00246803	7.39906	9.13918	15.1449	48.1353	50.766	45.7097	#N/A
Bou_110330	2.18531	9.25e-07	1.73e-05	221.047	86.3145	141.65	672.111	568.096	802.901	somatic embryogenesis receptor kinase 1 [Amaranthus tricolor]
Bou_30129	2.18508	3.41e-05	0.000422866	95.2629	39.6031	147.886	438.566	448.433	400.457	heme-binding-like protein At3g10130, chloroplastic [Amaranthus tricolor]
Bou_121756	2.18363	0.00191202	0.0128271	15.723	19.2938	4.45439	65.0718	44.7224	68.5645	origin of replication complex subunit 6 [Beta vulgaris subsp. vulgaris]
Bou_29935	2.18291	0.000106394	0.00113675	2653.49	704.733	1093.11	5726.32	5325.6	9160.82	uncharacterized protein LOC104897611 [Beta vulgaris subsp. vulgaris]
Bou_19868	2.17794	0.00600387	0.0325471	55.493	5.07732	54.3436	177.387	148.672	194.763	uncharacterized protein LOC110806019 [Spinacia oleracea]
Bou_90465	2.1756	0.000170076	0.00170122	1623.17	624.511	424.058	3190.3	3286.49	5593.47	probable LRR receptor-like serine/threonine-protein kinase At1g14390 [Beta vulgaris subsp. vulgaris]
Bou_64595	2.17559	2.53e-09	7.85e-08	342.207	413.294	254.791	1150.79	1451.67	1960.55	MADS-box transcription factor 23 isoform X2 [Beta vulgaris subsp. vulgaris]
Bou_84444	2.17169	4.57e-09	1.35e-07	414.347	258.944	403.568	1198.93	1595.5	2058.92	protein SEMI-ROLLED LEAF 2 [Beta vulgaris subsp. vulgaris]
Bou_97965	2.16976	0.00591216	0.0321367	38.8451	45.6959	94.4331	374.386	380.745	50.6781	GDSL esterase/lipase At5g45910 [Camellia sinensis]
Bou_20057	2.1696	4.42e-05	0.00053024	1069.16	416.341	453.457	3332.03	3721.63	1670.39	2-methylene-furan-3-one reductase [Spinacia oleracea]
Bou_122443	2.16908	7.67e-06	0.000114086	84.1643	50.7732	35.6351	213.935	215.151	337.854	histone H2B-like [Amaranthus tricolor]
Bou_100238	2.16796	0.00110234	0.00819537	7.39906	9.13918	5.34527	35.6558	31.4266	30.8044	uncharacterized protein LOC104906031 isoform X2 [Beta vulgaris subsp. vulgaris]
Bou_146556	2.16697	0.00071765	0.00574305	2499.96	599.124	1030.75	8902.36	6650.35	2993.98	ribulose bisphosphate carboxylase/oxygenase activase 2, chloroplastic isoform X1 [Ricinus communis]
Bou_34650	2.16614	3.56e-05	0.000438146	46.2441	27.4175	39.1986	93.5964	181.307	232.523	transcription repressor OFP13-like [Chenopodium quinoa]
Bou_95839	2.16607	6.37e-09	1.83e-07	47.169	36.5567	32.0716	165.799	192.186	161.971	probable plastid-lipid-associated protein 12, chloroplastic [Beta vulgaris subsp. vulgaris]
Bou_101780	2.16527	0.000193814	0.00190505	294.113	191.923	60.5797	862.87	869.066	719.431	metal transporter Nramp3-like [Chenopodium quinoa]
Bou_97613	2.16297	3.17e-05	0.000396912	66.5915	27.4175	58.798	177.387	184.933	322.949	uncharacterized protein LOC110718748 [Chenopodium quinoa]
Bou_51636	2.16268	3.87e-05	0.000471975	264.516	72.098	133.632	653.392	672.045	781.039	amino acid transporter AVT1I [Beta vulgaris subsp. vulgaris]
Bou_29330	2.16015	0.00913436	0.0454482	104.512	20.3093	65.0341	555.339	84.61	208.675	#N/A
Bou_76596	2.15841	0.00135764	0.00972098	14626.1	2869.7	5001.39	44689.2	38889.2	16854.9	#N/A
Bou_69938	2.15737	0.00197716	0.0131695	24.9718	83.2681	117.596	450.154	413.38	144.085	uncharacterized protein LOC110716518 [Chenopodium quinoa]
Bou_7788	2.15681	0.00438798	0.025259	12.0235	4.06186	13.3632	24.959	49.5573	57.6339	zinc finger BED domain-containing protein RICESLEEPER 2-like [Chenopodium quinoa]
Bou_33977	2.15505	0.00257447	0.0163931	52.7183	14.2165	13.3632	96.2706	90.6536	170.914	rac-like GTP-binding protein ARAC7 [Beta vulgaris subsp. vulgaris]
Bou_8387	2.15451	0.000354799	0.00316723	12.0235	50.7732	27.6172	124.795	142.628	134.148	protein IQ-DOMAIN 1-like [Chenopodium quinoa]
Bou_41613	2.15074	5.45e-19	6.55e-17	226.596	204.108	187.975	960.032	894.449	892.333	ferritin, chloroplastic-like [Chenopodium quinoa]
Bou_112414	2.14878	0.00190949	0.0128221	412.498	79.2062	120.269	745.206	594.688	1374.27	histone H2B-like isoform X2 [Cynara cardunculus var. scolymus]
Bou_97168	2.14861	1e-07	2.31e-06	367.178	210.201	165.703	1231.02	1049.16	1014.56	signal peptide peptidase-like 2 isoform X1 [Chenopodium quinoa]
Bou_145110	2.14833	5.9e-06	9.04e-05	1655.54	744.336	575.507	4718.15	4614.87	3857.5	histidine kinase 2-like [Chenopodium quinoa]
Bou_150054	2.14561	7.56e-13	4.2e-11	147.981	150.289	138.977	505.421	731.272	698.563	uncharacterized protein LOC130807262 [Amaranthus tricolor]
Bou_143624	2.14479	0.00238435	0.0153939	313.535	94.4382	47.2166	667.654	473.816	871.465	uncharacterized protein LOC110712527 [Chenopodium quinoa]
Bou_106357	2.1407	0.000207704	0.00202353	48.0939	27.4175	16.0358	126.578	97.9059	178.864	#N/A
Bou_41650	2.13997	0.00194106	0.0129709	37.9202	39.6031	7.12703	100.728	136.585	135.142	protein RICE SALT SENSITIVE 3 isoform X1 [Amaranthus tricolor]
Bou_120893	2.13939	0.0012741	0.00923113	45.3192	16.2474	37.4169	196.107	180.098	60.615	BAHD acyltransferase DCR [Spinacia oleracea]
Bou_121223	2.13734	0.000427275	0.0037059	53.6432	43.665	16.0358	101.619	180.098	216.624	uncharacterized protein LOC122642457 [Telopea speciosissima]
Bou_55569	2.13606	0.00299618	0.0185278	6.47418	12.1856	5.34527	30.3074	27.8004	46.7034	probable peroxygenase 4 [Chenopodium quinoa]
Bou_34261	2.13588	0.00295335	0.0182961	5.5493	28.433	33.8534	97.162	78.5664	122.224	protein FIZZY-RELATED 3 [Gossypium hirsutum]
Bou_77345	2.13365	0.00122431	0.00892919	27.7465	9.13918	10.6905	56.1578	90.6536	62.6024	(S)-8-oxocitronellyl enol synthase CYC2-like [Spinacia oleracea]
Bou_16052	2.13287	0.00564613	0.0309866	31.446	102.562	108.687	97.162	326.353	640.929	uncharacterized protein LOC130796905 [Amaranthus tricolor]
Bou_146181	2.13234	7.49e-07	1.43e-05	189.601	84.2836	94.4331	588.32	528.208	498.832	protein COFACTOR ASSEMBLY OF COMPLEX C SUBUNIT B CCB1, chloroplastic [Amaranthus tricolor]
Bou_123509	2.13229	0.00472496	0.0268146	13.8732	7.10825	40.9804	72.2029	76.149	124.211	protein DETOXIFICATION 27 [Beta vulgaris subsp. vulgaris]
Bou_80712	2.13211	0.0010069	0.007595	18.4977	10.1546	9.79966	51.7009	36.2614	80.4888	uncharacterized protein LOC110775433 isoform X1 [Spinacia oleracea]
Bou_72748	2.13075	0.000940055	0.00716679	433.77	120.84	86.4152	786.21	1029.82	991.701	cytochrome P450 85A1-like [Amaranthus tricolor]
Bou_15157	2.12928	7.31e-08	1.73e-06	369.953	198.016	174.612	1068.78	1056.42	1123.86	PREDICTED: protein FD [Vitis vinifera]
Bou_111306	2.12869	2.08e-16	1.87e-14	135.958	160.443	163.031	723.812	653.915	630.992	protein RGF1 INDUCIBLE TRANSCRIPTION FACTOR 1 [Ziziphus jujuba var. spinosa]
Bou_85033	2.12853	6.78e-10	2.35e-08	2369.55	1517.1	1416.5	8768.65	8247.06	6173.79	protein CHUP1, chloroplastic-like [Chenopodium quinoa]
Bou_22806	2.12802	0.000204104	0.00199244	400.474	126.933	168.376	799.581	711.933	1530.28	histone H2A.1-like [Juglans regia]
Bou_85354	2.12732	0.00165609	0.0114428	763.953	118.809	269.045	1924.52	1967.79	1140.75	protein GAST1 isoform X2 [Beta vulgaris subsp. vulgaris]
Bou_105895	2.12482	0.000595541	0.00491088	7.39906	17.2629	23.1628	68.6374	84.61	55.6466	K(+) efflux antiporter 3, chloroplastic isoform X1 [Amaranthus tricolor]
Bou_140296	2.12378	7.03e-09	2.01e-07	2503.66	3272.84	2309.16	11592.6	15635.9	8011.12	uncharacterized protein LOC110779873 [Spinacia oleracea]
Bou_87639	2.12362	0.00329665	0.0200912	110.061	23.3557	44.5439	169.365	447.224	159.984	28 kDa ribonucleoprotein, chloroplastic [Amaranthus tricolor]
Bou_43026	2.1232	0.00135529	0.00971207	14625.2	2861.58	3479.77	34987.2	33311	23044.6	#N/A
Bou_72640	2.12084	5.46e-05	0.000637538	112.836	91.3918	33.8534	400.236	349.319	285.189	uncharacterized protein LOC104897364 [Beta vulgaris subsp. vulgaris]
Bou_99316	2.12039	0.000633464	0.0051662	22.1972	13.201	11.5814	39.2214	87.0275	78.5014	uncharacterized protein LOC110718639 isoform X2 [Chenopodium quinoa]
Bou_44375	2.12038	0.00267444	0.0168837	29.5962	16.2474	7.12703	85.5739	45.9312	98.3752	protein TONSOKU isoform X1 [Spinacia oleracea]
Bou_53663	2.11907	5.71e-05	0.000662264	13.8732	13.201	11.5814	65.9632	51.9747	49.6844	UDP-glycosyltransferase 92A1-like [Spinacia oleracea]
Bou_48651	2.11894	0.000367598	0.00326459	18.4977	10.1546	13.3632	53.4837	44.7224	84.4635	#N/A
Bou_83259	2.11891	3.58e-05	0.000440325	1412.3	860.099	387.532	3683.24	3307.04	4563.02	peroxidase 12-like [Chenopodium quinoa]
Bou_66497	2.1164	1.94e-06	3.35e-05	73.0657	40.6186	32.9625	212.152	221.195	202.713	aspartic proteinase isoform X1 [Beta vulgaris subsp. vulgaris]
Bou_5370	2.11475	2.2e-07	4.74e-06	1164.43	576.784	527.4	3058.37	3378.36	3389.47	glucan endo-1,3-beta-glucosidase 13 [Beta vulgaris subsp. vulgaris]
Bou_58748	2.11355	1.59e-05	0.000216918	15.723	23.3557	16.9267	72.2029	70.1054	99.3689	granule-bound starch synthase 1, chloroplastic/amyloplastic-like [Macadamia integrifolia]
Bou_131998	2.11326	5.86e-08	1.42e-06	27.7465	32.4949	41.8713	135.492	161.968	145.079	DNA replication licensing factor MCM4-like [Chenopodium quinoa]
Bou_15833	2.11271	2.36e-14	1.63e-12	900.836	740.274	709.139	3481.79	3894.48	2789.28	SNF1-related protein kinase regulatory subunit beta-1 [Amaranthus tricolor]
Bou_112789	2.11264	0.00119326	0.0087532	441.169	69.0516	188.866	1218.54	837.639	967.853	methylesterase 17-like [Chenopodium quinoa]
Bou_93726	2.11075	0.000666408	0.00538983	15.723	69.0516	33.8534	170.256	134.167	206.687	uncharacterized protein LOC110686273 [Chenopodium quinoa]
Bou_108499	2.11006	1.38e-10	5.38e-09	461.516	319.871	263.7	1438.71	1432.33	1640.58	uncharacterized protein LOC110733822 [Chenopodium quinoa]
Bou_94811	2.10913	3.9e-12	1.97e-10	283.939	229.495	195.102	891.394	977.85	1187.46	uncharacterized protein LOC130801311 [Amaranthus tricolor]
Bou_61549	2.10862	0.00469468	0.026696	53.6432	207.155	413.368	1475.26	482.277	949.966	cryptochrome DASH, chloroplastic/mitochondrial isoform X2 [Beta vulgaris subsp. vulgaris]
Bou_51589	2.10708	1e-05	0.000144317	17.5728	20.3093	23.1628	75.7685	74.9403	112.287	DNA replication licensing factor MCM7 [Chenopodium quinoa]
Bou_3678	2.10551	0.000290068	0.00268208	123.934	35.5413	138.086	435.892	539.087	307.05	uncharacterized protein LOC104894796 [Beta vulgaris subsp. vulgaris]
Bou_118294	2.10423	0.000160291	0.00161746	5279.23	1266.28	2024.97	11955.4	12830.5	12065.4	flavonol synthase/flavanone 3-hydroxylase [Beta vulgaris subsp. vulgaris]
Bou_130478	2.10359	4.14e-06	6.59e-05	149.831	69.0516	86.4152	311.097	545.13	457.097	vacuolar cation/proton exchanger 3 isoform X2 [Beta vulgaris subsp. vulgaris]
Bou_64933	2.10262	0.000458164	0.00393583	21.2723	12.1856	43.653	117.664	123.289	91.4194	fe-S cluster assembly factor HCF101, chloroplastic-like [Chenopodium quinoa]
Bou_30376	2.1012	6.06e-06	9.25e-05	681.638	309.717	245.882	1816.66	1716.37	1775.72	cytochrome P450 89A2-like [Chenopodium quinoa]
Bou_145510	2.10048	2.69e-05	0.000343359	103.587	150.289	254.791	786.21	442.39	952.948	protein BONZAI 3 isoform X2 [Spinacia oleracea]
Bou_85602	2.0984	0.00122145	0.00892165	217.347	36.5567	81.0699	452.828	472.607	509.762	cytochrome P450 71D10-like [Chenopodium quinoa]
Bou_89832	2.09675	0.00226874	0.0147591	21.2723	49.7578	36.526	52.5923	235.699	171.908	E3 ubiquitin-protein ligase BIG BROTHER isoform X1 [Beta vulgaris subsp. vulgaris]
Bou_16201	2.09575	0.00680887	0.0360469	961.878	290.423	81.9608	2236.51	1674.07	1792.61	uncharacterized protein LOC104888238 isoform X1 [Beta vulgaris subsp. vulgaris]
Bou_87269	2.09541	1e-05	0.000144317	250.643	193.954	266.373	939.53	536.669	1562.08	GDSL esterase/lipase At1g71691-like [Chenopodium quinoa]
Bou_53520	2.09432	9.12e-05	0.000993228	114.685	45.6959	38.3078	252.265	269.543	326.924	uncharacterized protein LOC110697081 [Chenopodium quinoa]
Bou_73701	2.09336	3.98e-05	0.000484418	663.141	433.603	402.677	1580.44	1237.72	3580.26	ATP-dependent DNA helicase DDM1-like [Chenopodium quinoa]
Bou_135044	2.09306	1.3e-05	0.000181146	30.5211	28.433	15.1449	115.881	93.071	106.325	uncharacterized protein LOC104887013 [Beta vulgaris subsp. vulgaris]
Bou_129232	2.08959	4.32e-07	8.69e-06	135.033	81.2372	117.596	351.209	421.841	648.879	uncharacterized protein LOC110714914 [Chenopodium quinoa]
Bou_273	2.08903	0.00369643	0.0220167	285.789	45.6959	61.4706	598.126	609.192	465.046	UDP-glycosyltransferase 88B1-like [Chenopodium quinoa]
Bou_56487	2.08845	1.54e-06	2.72e-05	155.38	109.67	67.7068	439.457	392.832	582.302	#N/A
Bou_129656	2.08604	1.41e-08	3.84e-07	306.136	167.552	200.448	826.323	892.031	1144.73	PLASMODESMATA CALLOSE-BINDING PROTEIN 3-like [Spinacia oleracea]
Bou_18954	2.08578	0.000274459	0.00255855	29.5962	76.1599	68.5976	283.463	326.353	130.173	BON1-associated protein 2-like [Amaranthus tricolor]
Bou_121384	2.0844	0.000251486	0.0023874	33.2958	63.9743	26.7264	172.039	103.949	248.422	pyrophosphate--fructose 6-phosphate 1-phosphotransferase subunit beta [Amaranthus tricolor]
Bou_132162	2.08417	2.18e-05	0.000285722	517.009	245.742	165.703	1152.57	1358.6	1425.94	protein OCTOPUS [Beta vulgaris subsp. vulgaris]
Bou_83224	2.08376	0.000524199	0.00440123	7068.88	2299.01	1869.95	12444.8	12351.9	22841.9	histone H3.2 [Cucurbita pepo subsp. pepo]
Bou_35270	2.08251	0.000735112	0.00585973	82.3145	81.2372	228.956	440.349	895.658	327.917	uncharacterized protein LOC110796469 isoform X1 [Spinacia oleracea]
Bou_62763	2.08186	1.02e-09	3.42e-08	1472.41	945.398	859.698	5220.9	4785.3	3869.42	transcription factor bHLH122-like [Amaranthus tricolor]
Bou_65153	2.0809	0.00138928	0.00991221	234.92	64.9897	55.2345	467.091	363.823	671.734	uncharacterized protein LOC110692737 [Chenopodium quinoa]
Bou_26091	2.07889	2.49e-10	9.32e-09	415.272	294.485	231.628	1310.35	1310.25	1356.39	uncharacterized protein At4g00950 isoform X1 [Amaranthus tricolor]
Bou_100870	2.07847	0.00213291	0.0139928	146.131	67.0207	21.3811	287.92	323.936	378.595	zinc-finger homeodomain protein 9-like [Amaranthus tricolor]
Bou_49645	2.0773	4.26e-06	6.75e-05	110.061	59.9124	53.4527	245.133	304.596	393.501	protein SUPPRESSOR OF GENE SILENCING 3 [Beta vulgaris subsp. vulgaris]
Bou_25072	2.07514	0.000107557	0.00114738	26.8216	66.0052	25.8355	139.949	161.968	196.75	protein JINGUBANG-like [Spinacia oleracea]
Bou_115861	2.07513	0.00207254	0.0136888	18.4977	5.07732	19.5993	72.2029	50.766	59.6213	uncharacterized protein LOC110723582 [Chenopodium quinoa]
Bou_46648	2.07442	0.000720064	0.00575697	101.737	21.3248	47.2166	230.871	212.734	274.258	denticleless protein homolog A-like [Chenopodium quinoa]
Bou_150522	2.07252	0.000696628	0.00560636	42.5446	16.2474	21.3811	121.23	151.089	65.5835	potassium transporter 6-like [Amaranthus tricolor]
Bou_3615	2.07131	0.00318342	0.0194915	211.798	40.6186	111.36	295.943	365.032	868.484	remorin-like [Malania oleifera]
Bou_141813	2.07041	3.5e-06	5.68e-05	193.3	124.902	186.194	677.46	426.676	1014.56	uncharacterized protein LOC125491512 [Beta vulgaris subsp. vulgaris]
Bou_64212	2.07032	0.000372868	0.00330452	15.723	18.2784	8.01791	48.1353	65.2706	62.6024	protein GET1 [Spinacia oleracea]
Bou_116333	2.06928	0.00248816	0.0159547	21.2723	32.4949	46.3257	246.025	117.245	56.6403	inorganic pyrophosphatase TTM2 isoform X1 [Quercus robur]
Bou_110266	2.06848	0.000160996	0.00162264	1575.07	1517.1	2260.16	12731.8	6574.2	3144.03	basic endochitinase [Spinacia oleracea]
Bou_107942	2.06801	0.00293233	0.0181989	21.2723	10.1546	5.34527	49.9181	49.5573	54.6529	kinesin-like protein KIN-12B [Beta vulgaris subsp. vulgaris]
Bou_27267	2.06723	7.54e-08	1.78e-06	10023.9	6564.98	6378.69	23523.9	28818.2	43911.1	histone H1-like [Amaranthus tricolor]
Bou_110026	2.0615	3.78e-09	1.13e-07	121.16	96.4691	89.0878	420.738	332.397	526.655	uncharacterized protein LOC110712888 [Chenopodium quinoa]
Bou_39711	2.06117	4.29e-06	6.79e-05	53.6432	29.4485	54.3436	177.387	153.507	243.454	DNA replication licensing factor MCM5 [Beta vulgaris subsp. vulgaris]
Bou_64840	2.06099	0.000284796	0.00264239	24.0469	11.1701	12.4723	61.5062	59.227	78.5014	uncharacterized protein LOC110800211 isoform X1 [Spinacia oleracea]
Bou_20619	2.05953	5.68e-05	0.000658566	12.9484	19.2938	24.0537	62.3976	88.2362	84.4635	tubulin--tyrosine ligase-like protein 12 [Chenopodium quinoa]
Bou_88837	2.05685	6.38e-16	5.34e-14	1300.38	967.738	1094	4656.64	5094.73	4239.08	ABC transporter F family member 5 [Beta vulgaris subsp. vulgaris]
Bou_33885	2.05636	0.00865742	0.0436282	36.0704	11.1701	6.23615	60.6148	101.532	60.615	uncharacterized protein LOC110667454 [Hevea brasiliensis]
Bou_136242	2.05552	3.3e-11	1.44e-09	98.0375	77.1753	104.233	366.363	441.181	355.741	cell division topological specificity factor homolog, chloroplastic [Spinacia oleracea]
Bou_82927	2.05524	0.00593311	0.03223	36.9953	27.4175	37.4169	204.129	188.559	30.8044	uncharacterized protein LOC110428323 [Herrania umbratica]
Bou_143507	2.05417	0.00964708	0.0474394	26.8216	6.09279	8.01791	54.3751	36.2614	79.4951	DAR GTPase 2, mitochondrial [Spinacia oleracea]
Bou_131088	2.05196	0.000484855	0.0041267	604.873	168.567	190.648	1730.2	1275.19	992.695	#N/A
Bou_130260	2.05162	0.00115221	0.00849954	86.0141	96.4691	56.1253	368.146	513.704	107.318	vesicle-associated protein 4-2-like isoform X1 [Amaranthus tricolor]
Bou_45858	2.05135	9.54e-08	2.21e-06	1008.12	597.093	550.563	2528.89	2622.91	3783.97	chalcone--flavonone isomerase-like isoform X1 [Chenopodium quinoa]
Bou_56916	2.05117	6.26e-05	0.000714541	47.169	97.4846	156.795	424.304	349.319	475.977	uncharacterized protein LOC110697151 [Chenopodium quinoa]
Bou_9819	2.04983	0.00151884	0.0106387	2795.92	764.645	665.486	4482.82	4375.55	8640.12	histone H2B-like isoform X2 [Cynara cardunculus var. scolymus]
Bou_9984	2.04842	1.48e-06	2.64e-05	288.563	119.825	162.14	795.124	859.396	706.513	#N/A
Bou_8054	2.04493	0.000325407	0.00295131	289.488	134.041	81.9608	627.542	488.321	969.84	syntaxin-related protein KNOLLE-like [Chenopodium quinoa]
Bou_110646	2.0432	7.81e-06	0.000115674	70.2911	125.918	78.3973	245.133	377.119	508.769	uncharacterized protein LOC130820237 [Amaranthus tricolor]
Bou_1584	2.04232	0.00532373	0.0295641	23061.9	2699.11	6342.16	42681.7	33532.2	56022.2	kunitz trypsin inhibitor 5-like [Nicotiana tomentosiformis]
Bou_105827	2.0416	7.84e-06	0.000116109	46.2441	31.4794	27.6172	188.976	122.08	122.224	transmembrane and coiled-coil domain-containing protein 4 [Eucalyptus grandis]
Bou_85189	2.04132	2.4e-06	4.05e-05	524.408	265.036	620.942	2129.54	2239.75	1437.87	fe-S cluster assembly factor HCF101, chloroplastic-like [Chenopodium quinoa]
Bou_94468	2.04046	0.0046825	0.02664	34.2207	18.2784	6.23615	74.8771	105.158	61.6087	NAC domain-containing protein 35-like [Chenopodium quinoa]
Bou_139878	2.03981	0.00182354	0.0123603	1753.58	1032.73	384.859	6169.34	4935.18	1934.71	HMG-Y-related protein A isoform X1 [Beta vulgaris subsp. vulgaris]
Bou_77012	2.03963	0.000123184	0.0012895	48.0939	32.4949	22.272	199.672	100.323	122.224	DNA-directed RNA polymerase IV subunit 1 [Beta vulgaris subsp. vulgaris]
Bou_107478	2.03961	2.75e-07	5.79e-06	166.479	140.134	83.7426	434.109	540.295	629.999	protein RICE SALT SENSITIVE 3 isoform X1 [Amaranthus tricolor]
Bou_33390	2.03887	4.85e-06	7.57e-05	26.8216	34.5258	33.8534	95.3792	126.915	168.927	homeobox-leucine zipper protein HAT4-like isoform X2 [Chenopodium quinoa]
Bou_127935	2.0383	0.00664439	0.0353405	985.925	126.933	212.029	1752.48	2338.86	1351.42	aspartyl protease AED3-like [Chenopodium quinoa]
Bou_14437	2.0381	2.56e-08	6.63e-07	527.183	358.459	318.044	1488.63	1333.21	2121.53	DNA replication licensing factor MCM6-like [Amaranthus tricolor]
Bou_35157	2.03725	0.000883415	0.00681101	112.836	49.7578	24.9446	242.459	311.848	215.63	uncharacterized protein LOC110728177 [Chenopodium quinoa]
Bou_87149	2.03659	0.00210119	0.0138459	2382.5	632.635	569.271	3176.93	4035.9	7493.41	histone H3.2 [Cucurbita pepo subsp. pepo]
Bou_1265	2.03586	0.000378296	0.00334308	60.1174	34.5258	23.1628	150.646	101.532	230.536	homologous-pairing protein 2 homolog [Spinacia oleracea]
Bou_69881	2.03515	3.92e-05	0.00047764	33.2958	24.3712	17.8176	109.642	123.289	76.514	protein ENHANCED DOWNY MILDEW 2-like isoform X1 [Spinacia oleracea]
Bou_42354	2.03451	1.8e-05	0.00024134	486.488	388.923	189.757	1004.6	1469.8	1889	uncharacterized protein LOC104899773 [Beta vulgaris subsp. vulgaris]
Bou_107192	2.03382	0.00534457	0.0296508	110.986	21.3248	23.1628	205.912	171.637	259.353	G2/mitotic-specific cyclin C13-1-like [Spinacia oleracea]
Bou_5509	2.03299	3.37e-08	8.51e-07	796.324	441.727	559.472	2278.4	1993.17	3085.4	G2/mitotic-specific cyclin S13-7-like isoform X1 [Chenopodium quinoa]
Bou_63108	2.03244	0.000646169	0.00525101	83.2394	29.4485	61.4706	310.205	117.245	285.189	protein ORANGE-LIKE, chloroplastic isoform X1 [Beta vulgaris subsp. vulgaris]
Bou_1771	2.03207	6.98e-07	1.34e-05	26.8216	30.4639	41.8713	118.555	136.585	151.041	wall-associated receptor kinase-like 20 [Spinacia oleracea]
Bou_93452	2.03187	0.00406967	0.0238243	1823.87	316.825	479.293	2822.15	2442.81	5449.39	umecyanin-like [Chenopodium quinoa]
Bou_77381	2.03118	0.000342646	0.00307741	929.507	400.093	206.684	1994.94	2221.62	2062.9	myb-like protein H [Chenopodium quinoa]
Bou_40373	2.03079	0.0035172	0.0211447	13.8732	11.1701	11.5814	68.6374	59.227	21.8612	#N/A
Bou_37003	2.02822	1.95e-05	0.000259002	42.5446	78.1908	102.451	353.884	216.36	339.842	wings apart-like protein 2 isoform X1 [Spinacia oleracea]
Bou_116542	2.02552	0.00261661	0.0165893	8.32394	7.10825	8.01791	26.7418	42.305	26.8296	calcium-dependent protein kinase 17 [Beta vulgaris subsp. vulgaris]
Bou_42487	2.02508	3.82e-05	0.000466101	28.6714	20.3093	22.272	65.9632	106.367	118.249	PREDICTED: uncharacterized protein LOC109179062 [Ipomoea nil]
Bou_97792	2.02374	1.81e-06	3.15e-05	1268.01	617.403	710.921	3185.84	2725.65	4646.49	tubulin alpha chain [Camellia sinensis]
Bou_142144	2.02337	0.00156286	0.0109068	4123.13	1034.76	1094	6707.74	6285.32	12423.1	histone H2B-like isoform X2 [Cynara cardunculus var. scolymus]
Bou_64708	2.02203	5.3e-06	8.21e-05	250.643	113.732	140.759	783.536	775.995	492.87	2-methylene-furan-3-one reductase [Spinacia oleracea]
Bou_90528	2.02078	0.00238742	0.0154075	38.8451	22.3402	11.5814	108.75	132.959	53.6592	protein LONGIFOLIA 2-like [Amaranthus tricolor]
Bou_106769	2.01983	2.23e-08	5.85e-07	344.056	176.691	228.065	1080.37	1043.12	914.194	protein BIG GRAIN 1-like A [Chenopodium quinoa]
Bou_98419	2.01945	0.0065682	0.0350467	7.39906	7.10825	4.45439	32.0902	20.5481	23.8485	N6-adenosine-methyltransferase MT-A70-like [Amaranthus tricolor]
Bou_71268	2.01875	6.52e-05	0.000740145	234.92	154.351	112.251	462.634	505.243	1064.24	DNA repair protein RAD5B [Carya illinoinensis]
Bou_180	2.0176	8.35e-17	7.88e-15	363.479	332.057	345.661	1376.31	1584.62	1256.02	pentatricopeptide repeat-containing protein At5g25630-like [Amaranthus tricolor]
Bou_103706	2.01756	2.7e-07	5.69e-06	166.479	154.351	138.977	513.443	454.477	893.326	uncharacterized protein LOC104884769 isoform X1 [Beta vulgaris subsp. vulgaris]
Bou_100470	2.01735	0.00892691	0.0447223	3.69953	8.12372	8.90878	34.7644	30.2179	18.8801	glucan endo-1,3-beta-glucosidase 13 [Beta vulgaris subsp. vulgaris]
Bou_132351	2.01676	1.15e-11	5.43e-10	1478.89	1629.82	1726.52	5949.17	5277.25	8340.03	glycine-rich protein 2-like [Chenopodium quinoa]
Bou_131607	2.01509	0.000160565	0.00161974	436.545	159.428	132.741	1091.96	873.901	979.777	BTB/POZ domain-containing protein At2g13690-like [Chenopodium quinoa]
Bou_13513	2.01488	0.00241229	0.015542	50.8685	259.959	123.832	345.861	535.461	874.446	flap endonuclease GEN-like 1 isoform X1 [Spinacia oleracea]
Bou_44275	2.01424	0.000469752	0.0040202	320.934	124.902	96.2149	481.353	717.976	990.708	growth-regulating factor 1-like isoform X1 [Chenopodium quinoa]
Bou_43803	2.01353	0.0068306	0.0361339	5.5493	13.201	8.01791	24.959	29.0092	53.6592	protein S-acyltransferase 18-like [Chenopodium quinoa]
Bou_94769	2.01289	1.55e-06	2.74e-05	27.7465	23.3557	23.1628	85.5739	105.158	109.306	zinc finger protein CONSTANS-LIKE 4-like [Chenopodium quinoa]
Bou_36900	2.01265	6.32e-06	9.6e-05	153.53	95.4537	75.7247	337.838	383.163	589.257	histone H2B [Coffea arabica]
Bou_45673	2.01247	0.00186757	0.0125882	153.53	26.4021	65.925	287.92	331.188	373.627	uncharacterized protein LOC104908692 [Beta vulgaris subsp. vulgaris]
Bou_127140	2.01128	2.96e-05	0.000373774	1073.79	535.15	343.879	2369.33	2890.04	2613.4	myb-like protein V [Chenopodium quinoa]
Bou_87548	2.01114	0.000669493	0.00541327	123.934	101.546	39.1986	377.951	192.186	495.851	disease resistance protein At4g27190-like isoform X1 [Citrus sinensis]
Bou_30938	2.01102	0.0014303	0.010156	1450.22	336.119	355.46	2396.96	2893.66	3342.77	receptor protein kinase-like protein ZAR1 [Chenopodium quinoa]
Bou_131293	2.00504	1.96e-11	8.89e-10	252.493	199.031	213.811	724.704	894.449	1052.32	DNA-directed RNA polymerases II, IV and V subunit 3-like [Punica granatum]
Bou_57672	2.00418	0.000103524	0.00110955	202.549	147.242	159.467	450.154	1173.66	420.33	uncharacterized protein LOC104888136 [Beta vulgaris subsp. vulgaris]
Bou_66948	1.99935	3.21e-14	2.17e-12	343.131	278.237	247.664	1191.79	1156.74	1125.85	UDP-glycosyltransferase 89A2-like [Chenopodium quinoa]
Bou_115948	1.99898	1.76e-12	9.31e-11	529.033	723.011	673.504	2299.8	3024.2	2372.93	probable alpha,alpha-trehalose-phosphate synthase [UDP-forming] 11 [Beta vulgaris subsp. vulgaris]
Bou_19184	1.99884	0.00363132	0.0216895	133.183	20.3093	81.0699	289.703	424.259	224.574	uncharacterized protein LOC110792211 [Spinacia oleracea]
Bou_63080	1.99833	4.27e-08	1.06e-06	259.892	140.134	163.922	713.116	854.561	686.639	protein SENSITIVE TO PROTON RHIZOTOXICITY 1-like [Chenopodium quinoa]
Bou_39279	1.99704	3.25e-05	0.000405244	25.8967	31.4794	21.3811	123.904	118.454	71.5456	F-box protein At2g32560-like isoform X2 [Chenopodium quinoa]
Bou_1182	1.99696	4.32e-07	8.69e-06	834.244	456.959	462.366	2273.06	1823.95	2902.56	syntaxin-related protein KNOLLE-like [Chenopodium quinoa]
Bou_78070	1.99686	2.02e-06	3.47e-05	324.634	133.026	219.156	826.323	843.683	1032.44	protein TPX2 isoform X1 [Chenopodium quinoa]
Bou_13471	1.9963	5.63e-06	8.66e-05	164.629	110.686	146.104	432.326	403.711	845.629	BTB/POZ domain-containing protein NPY1-like [Chenopodium quinoa]
Bou_10275	1.99616	0.00160877	0.0111542	74.9155	17.2629	35.6351	152.428	227.238	131.167	uncharacterized protein LOC104891722 isoform X1 [Beta vulgaris subsp. vulgaris]
Bou_57199	1.99578	0.00142492	0.0101221	152.606	74.1289	82.8517	549.099	543.922	142.097	uncharacterized protein LOC104884344 isoform X1 [Beta vulgaris subsp. vulgaris]
Bou_48127	1.99529	0.00214596	0.0140676	351.455	72.098	98.8875	548.208	681.715	853.579	uncharacterized protein LOC104898142 isoform X2 [Beta vulgaris subsp. vulgaris]
Bou_35962	1.994	0.0015669	0.0109239	361.629	115.763	70.3794	782.644	688.967	710.487	FCS-Like Zinc finger 14 [Beta vulgaris subsp. vulgaris]
Bou_92333	1.99198	0.000393498	0.00345641	37.9202	20.3093	13.3632	80.2255	100.323	104.337	root phototropism protein 3 [Beta vulgaris subsp. vulgaris]
Bou_54864	1.99179	1.28e-05	0.000179122	119.31	171.614	65.925	526.814	512.495	378.595	protein DMR6-LIKE OXYGENASE 2-like [Pistacia vera]
Bou_14051	1.98979	0.00013151	0.00135875	113.761	184.815	212.029	817.409	896.866	314.006	serine protease SPPA, chloroplastic isoform X1 [Amaranthus tricolor]
Bou_64041	1.98944	0.00085979	0.00665743	48.0939	15.232	18.7084	119.447	94.2797	112.287	F-box/kelch-repeat protein At3g06240-like [Spinacia oleracea]
Bou_72139	1.98735	4.02e-09	1.2e-07	60.1174	64.9897	60.5797	213.043	224.821	298.107	kinesin-like protein KIN-14B [Beta vulgaris subsp. vulgaris]
Bou_12873	1.986	9.07e-11	3.68e-09	975.751	613.341	806.245	3488.03	3296.16	2705.81	soyasapogenol B glucuronide galactosyltransferase-like [Chenopodium quinoa]
Bou_1326	1.98469	0.000210762	0.00204981	91.5634	53.8196	29.399	255.83	265.917	169.921	beta-carotene isomerase D27, chloroplastic [Diospyros lotus]
Bou_114895	1.98295	0.000344287	0.00308971	7691.32	2599.59	2337.66	14782	13385.3	21753.8	probable histone H2A.5 [Lotus japonicus]
Bou_70288	1.98168	6.61e-09	1.89e-07	200.7	112.717	154.122	567.818	609.192	670.74	disease resistance protein RGA2-like isoform X1 [Spinacia oleracea]
Bou_87561	1.98163	0.000854452	0.00662812	169.254	61.9433	128.286	270.092	355.362	794.951	uncharacterized protein LOC130806224 [Amaranthus tricolor]
Bou_10744	1.97986	0.000410732	0.00357787	2344.58	821.511	808.918	4369.62	3703.5	7606.69	histone H4 [Cucurbita pepo subsp. pepo]
Bou_55328	1.97955	1e-09	3.38e-08	173.878	129.979	203.12	612.388	609.192	779.052	small RNA 2&apos;-O-methyltransferase isoform X1 [Beta vulgaris subsp. vulgaris]
Bou_17191	1.97674	0.00273794	0.0172146	13.8732	10.1546	8.01791	30.3074	60.4357	35.7728	uncharacterized protein LOC104900067 [Beta vulgaris subsp. vulgaris]
Bou_68371	1.97646	7.52e-15	5.54e-13	701.061	552.413	600.452	2748.17	2214.37	2333.18	deoxyribodipyrimidine photo-lyase [Beta vulgaris subsp. vulgaris]
Bou_49046	1.97599	4.77e-10	1.69e-08	3520.1	2448.29	2453.48	10555.9	9104.04	13471.4	gamma-glutamyl peptidase 5-like [Chenopodium quinoa]
Bou_89521	1.97511	0.00043297	0.00375054	952.629	394	245.882	2014.55	2630.16	1616.73	uncharacterized protein LOC130810392 [Amaranthus tricolor]
Bou_113789	1.97402	6.49e-05	0.000738531	26.8216	14.2165	24.9446	95.3792	93.071	71.5456	homeobox-leucine zipper protein ROC5 isoform X1 [Beta vulgaris subsp. vulgaris]
Bou_73669	1.97308	0.00379166	0.0224651	213.648	38.5877	136.304	373.494	345.692	806.875	uncharacterized protein LOC104894948 [Beta vulgaris subsp. vulgaris]
Bou_141174	1.97151	2.2e-06	3.75e-05	77.6901	66.0052	38.3078	270.984	210.316	231.529	protein FAR1-RELATED SEQUENCE 11 isoform X1 [Beta vulgaris subsp. vulgaris]
Bou_21299	1.97116	0.000165543	0.00165917	671.465	187.861	336.752	1870.15	1542.32	1277.88	protein BIC1-like [Chenopodium quinoa]
Bou_37203.2	1.97041	1.21e-05	0.000171099	60.1174	50.7732	38.3078	158.668	152.298	273.264	kinesin-like protein KIN-12E isoform X2 [Chenopodium quinoa]
Bou_146467	1.96732	0.00176393	0.0120661	82.3145	177.706	32.0716	335.164	390.415	415.362	uncharacterized protein LOC110659580 [Hevea brasiliensis]
Bou_13631	1.96544	3.89e-07	7.9e-06	391.225	303.624	175.503	1169.51	1066.09	1162.62	uncharacterized protein LOC104899934 [Beta vulgaris subsp. vulgaris]
Bou_86292	1.96515	0.010007	0.0487805	89.7136	241.681	31.1807	765.708	333.605	314.999	transcription factor TGA6 isoform X1 [Jatropha curcas]
Bou_59127	1.96033	9.48e-07	1.76e-05	77.6901	66.0052	40.9804	205.912	261.082	251.403	mitogen-activated protein kinase homolog MMK2-like [Chenopodium quinoa]
Bou_133363	1.95956	3.54e-05	0.000436348	405.099	269.098	144.322	873.566	951.258	1358.37	kinesin-like protein KIN-14L isoform X1 [Chenopodium quinoa]
Bou_67332	1.95622	2.71e-05	0.000345767	496.662	440.712	459.693	2675.97	1868.67	876.433	germin-like protein [Chenopodium quinoa]
Bou_135403	1.95607	0.000332942	0.00300712	209.023	71.0825	86.4152	533.054	571.722	317.98	transketolase, chloroplastic [Beta vulgaris subsp. vulgaris]
Bou_136085	1.95585	0.0103019	0.0499047	8.32394	12.1856	35.6351	49.0267	58.0183	111.293	uncharacterized protein LOC110802160 [Spinacia oleracea]
Bou_139036	1.95459	9e-09	2.52e-07	149.831	92.4073	124.723	533.945	485.903	403.438	uncharacterized protein LOC104908341 isoform X1 [Beta vulgaris subsp. vulgaris]
Bou_142229	1.95372	2.38e-05	0.0003076	36.0704	38.5877	18.7084	118.555	128.124	114.274	phosphatidylinositol 4-kinase gamma 3-like [Chenopodium quinoa]
Bou_22230	1.95246	0.00978098	0.0479459	10946.9	1488.67	1904.7	15714.4	16613.8	23173.8	kunitz trypsin inhibitor 2-like [Chenopodium quinoa]
Bou_15615	1.951	0.00112103	0.00829823	47.169	34.5258	108.687	213.935	163.176	359.715	#N/A
Bou_81869	1.95086	1.47e-06	2.62e-05	1359.58	790.032	776.846	3549.53	2751.03	5013.16	tubulin beta-8 chain [Gossypium raimondii]
Bou_106411	1.9494	1.49e-05	0.000204824	433.77	198.016	228.956	998.362	854.561	1471.65	cyclin-A1-4-like [Spinacia oleracea]
Bou_71810	1.94739	0.00482027	0.0272279	207.174	47.7268	40.9804	461.742	362.614	316.987	kunitz trypsin inhibitor 2-like [Chenopodium quinoa]
Bou_104743	1.94719	0.00495702	0.0278767	24.9718	16.2474	5.34527	55.2665	66.4793	57.6339	UDP-glycosyltransferase 76B1-like [Chenopodium quinoa]
Bou_30395	1.94704	1.25e-05	0.000175107	199.775	107.639	96.2149	390.431	506.451	659.809	#N/A
Bou_147517	1.94689	0.00149465	0.0105016	255.268	59.9124	168.376	707.767	803.795	353.753	CDGSH iron-sulfur domain-containing protein NEET-like [Chenopodium quinoa]
Bou_7453	1.94672	0.000248241	0.00236268	581.751	206.139	236.974	1099.98	1006.86	1844.29	histone H3.2 [Cucurbita pepo subsp. pepo]
Bou_33336	1.94588	5.19e-09	1.51e-07	2691.41	2161.92	2537.22	12518.7	9050.85	6904.15	alpha carbonic anhydrase 7-like [Chenopodium quinoa]
Bou_132524	1.94454	2.14e-05	0.000281817	95.2629	67.0207	38.3078	221.957	293.718	256.372	lysine-specific demethylase JMJ27-like isoform X1 [Amaranthus tricolor]
Bou_89320	1.94444	0.0079398	0.0406844	24.9718	16.2474	48.1074	127.469	176.472	40.7412	U11/U12 small nuclear ribonucleoprotein 48 kDa protein [Beta vulgaris subsp. vulgaris]
Bou_21011	1.94267	0.00060862	0.00499517	5541.9	1711.06	1793.34	10140.5	8862.3	15772.8	histone H2A [Amaranthus tricolor]
Bou_128969	1.9419	0.000260659	0.00245741	4300.7	1664.35	1912.72	11581	13113.3	5573.6	cytochrome P450 77A2 [Beta vulgaris subsp. vulgaris]
Bou_134848	1.94149	0.000179048	0.00177834	379.202	172.629	159.467	767.491	626.114	1338.5	B3 domain-containing protein At3g19184-like [Chenopodium quinoa]
Bou_129355	1.94132	1.48e-05	0.000204116	11560.1	6861.5	4095.37	25852.2	33278.3	27347.3	protein EXORDIUM-like 2 isoform X1 [Chenopodium quinoa]
Bou_135400	1.94027	0.000839736	0.00653623	14.7981	26.4021	44.5439	145.297	89.4449	94.4004	glucan endo-1,3-beta-glucosidase 3-like [Amaranthus tricolor]
Bou_32995	1.93864	0.00782484	0.0402598	29.5962	7.10825	28.5081	65.9632	54.3922	130.173	cytokinin riboside 5&apos;-monophosphate phosphoribohydrolase LOG5 [Beta vulgaris subsp. vulgaris]
Bou_32963	1.93831	0.00561849	0.0308547	1034.02	1195.2	2702.92	7869.23	1572.54	9460.91	DEK domain-containing chromatin-associated protein 4 isoform X1 [Beta vulgaris subsp. vulgaris]
Bou_119584	1.93746	1.02e-05	0.000146873	92.4883	114.748	46.3257	335.164	322.727	312.018	endoglucanase 1 [Beta vulgaris subsp. vulgaris]
Bou_66062	1.93721	3.44e-05	0.000425948	181.277	69.0516	142.541	394.888	496.782	614.1	protein IQ-DOMAIN 14-like [Chenopodium quinoa]
Bou_75137	1.93665	6.02e-05	0.000691594	21.2723	21.3248	17.8176	73.9857	60.4357	96.3878	receptor protein kinase CLAVATA1-like [Chenopodium quinoa]
Bou_142225	1.93331	1.05e-06	1.93e-05	196.075	104.593	145.213	495.615	478.651	729.368	kinesin-like protein KIN-7O isoform X1 [Beta vulgaris subsp. vulgaris]
Bou_119058	1.93313	0.000742297	0.00590293	86.939	25.3866	36.526	227.306	165.594	175.883	probable plastid-lipid-associated protein 10, chloroplastic [Chenopodium quinoa]
Bou_6983	1.93298	2e-05	0.000265496	172.028	96.4691	81.9608	418.955	585.018	334.873	serotonin N-acetyltransferase 2, chloroplastic-like [Chenopodium quinoa]
Bou_23943	1.9328	2.08e-05	0.000274196	1321.66	674.269	658.359	2485.21	2891.25	4757.78	probable histone H2B.1 [Medicago truncatula]
Bou_39834	1.93139	4.25e-09	1.26e-07	243.244	310.732	228.065	873.566	840.057	1267.95	FT-interacting protein 1-like [Chenopodium quinoa]
Bou_80962	1.93121	0.000153714	0.00156031	20.3474	42.6495	19.5993	106.967	95.4885	111.293	probable LRR receptor-like serine/threonine-protein kinase IRK [Spinacia oleracea]
Bou_44686	1.9302	1.23e-05	0.000173225	61.9671	42.6495	39.1986	158.668	143.837	245.441	AUGMIN subunit 8 [Spinacia oleracea]
Bou_48346	1.92976	0.00152755	0.0106866	867.54	190.907	290.426	1510.02	1461.34	2168.23	uncharacterized protein LOC110790566 [Spinacia oleracea]
Bou_5835	1.9297	6.17e-05	0.00070651	232.146	96.4691	92.6513	549.99	456.894	598.201	sodium/calcium exchanger NCL [Amaranthus tricolor]
Bou_37287	1.92832	0.000466799	0.00400196	18.4977	12.1856	19.5993	58.832	48.3486	84.4635	polyamine oxidase-like [Chenopodium quinoa]
Bou_93190	1.92819	0.00752131	0.0389905	16.6479	6.09279	6.23615	33.873	33.844	42.7286	pentatricopeptide repeat-containing protein At3g53700, chloroplastic [Spinacia oleracea]
Bou_133462	1.92684	0.004912	0.0276733	58.2676	23.3557	16.0358	109.642	73.7316	187.807	kinesin-like protein KIN-5C [Beta vulgaris subsp. vulgaris]
Bou_79452	1.92632	9.99e-06	0.000144199	505.911	236.603	213.811	1139.2	1312.66	1183.48	F-box protein At2g32560-like isoform X2 [Chenopodium quinoa]
Bou_113675	1.92237	6.64e-06	0.000100388	320.934	149.273	312.698	878.023	837.639	1253.04	transcription factor ICE1-like [Tripterygium wilfordii]
Bou_3915	1.92234	1.95e-05	0.000259002	38.8451	24.3712	23.1628	114.99	93.071	119.243	zinc-finger homeodomain protein 1 [Manihot esculenta]
Bou_13718	1.92159	0.00469552	0.0266963	10.1737	8.12372	5.34527	27.6332	29.0092	32.7917	F-box/LRR-repeat/kelch-repeat protein At2g27520-like [Beta vulgaris subsp. vulgaris]
Bou_82252	1.91902	5.12e-10	1.8e-08	132.258	117.794	149.668	469.765	435.137	607.144	LOW QUALITY PROTEIN: protein timeless homolog [Chenopodium quinoa]
Bou_26947	1.9182	0.000159293	0.0016088	763.028	424.464	506.91	2968.34	2451.27	984.746	ribulose bisphosphate carboxylase/oxygenase activase 2, chloroplastic isoform X1 [Ricinus communis]
Bou_60719	1.91636	2.61e-07	5.53e-06	220.122	336.119	330.516	1465.45	1044.33	836.686	COBRA-like protein 2 isoform X1 [Amaranthus tricolor]
Bou_26531	1.91542	0.000160818	0.00162181	99.8873	43.665	58.798	159.56	287.674	316.987	SUN domain-containing protein 5 [Beta vulgaris subsp. vulgaris]
Bou_17329	1.91438	0.000334903	0.00302138	157.23	557.49	310.026	1660.67	958.511	1242.11	ethylene-responsive transcription factor TINY-like [Amaranthus tricolor]
Bou_149645	1.91394	0.00249032	0.0159604	17.5728	19.2938	6.23615	52.5923	55.6009	53.6592	uncharacterized protein LOC104891486 isoform X3 [Beta vulgaris subsp. vulgaris]
Bou_39424	1.91365	0.00119972	0.00879307	61.9671	38.5877	34.7443	125.687	96.6972	287.176	uncharacterized protein LOC110724438 [Chenopodium quinoa]
Bou_132515	1.91311	0.00928783	0.046004	40.6948	8.12372	14.2541	83.7911	55.6009	98.3752	U-box domain-containing protein 14-like [Amaranthus tricolor]
Bou_80985	1.91241	1.81e-06	3.15e-05	29.5962	28.433	30.2899	115.881	124.498	92.4131	berberine bridge enzyme-like 15 isoform X1 [Beta vulgaris subsp. vulgaris]
Bou_122101	1.91018	6.94e-06	0.000104374	90.6385	49.7578	89.9787	328.033	326.353	212.649	SNF1-related protein kinase regulatory subunit beta-1 [Amaranthus tricolor]
Bou_93386	1.90991	0.000808758	0.006337	318.16	143.181	72.1611	660.523	646.662	697.57	uncharacterized protein LOC110699564 [Chenopodium quinoa]
Bou_148015	1.90729	0.00184673	0.0124773	103.587	46.7114	72.1611	417.173	109.993	307.05	kinesin-like protein KIN-12B [Beta vulgaris subsp. vulgaris]
Bou_116977	1.90664	5.6e-05	0.000650947	84.1643	41.6341	48.9983	190.758	293.718	171.908	uncharacterized protein LOC130812735 [Amaranthus tricolor]
Bou_121950	1.90626	9.61e-05	0.00103949	184.977	96.4691	73.052	330.707	427.885	570.377	chalcone synthase-like [Chenopodium quinoa]
Bou_133500	1.90542	8.01e-09	2.27e-07	114.685	72.098	87.3061	324.468	344.484	358.722	uncharacterized protein LOC104897611 [Beta vulgaris subsp. vulgaris]
Bou_140894	1.90399	3.62e-06	5.85e-05	23.1221	27.4175	34.7443	108.75	106.367	104.337	uncharacterized protein LOC110695236 [Chenopodium quinoa]
Bou_111617	1.90317	2.71e-05	0.000345641	30.5211	72.098	59.6888	221.066	205.481	179.858	NEP1-interacting protein-like 2 [Amaranthus tricolor]
Bou_136552	1.90214	0.00341202	0.0206432	150.756	70.0671	32.9625	347.644	418.215	182.839	gibberellin-regulated protein 1-like [Quercus suber]
Bou_148258	1.90205	4.99e-07	9.9e-06	431.92	310.732	328.734	1161.49	981.476	1861.18	DNA replication licensing factor MCM5 [Beta vulgaris subsp. vulgaris]
Bou_54106	1.90177	0.00899943	0.0449719	35.1455	7.10825	53.4527	98.9448	124.498	135.142	uncharacterized protein LOC110715940 [Chenopodium quinoa]
Bou_56939	1.90153	3.24e-08	8.22e-07	253.418	142.165	170.158	682.808	668.419	763.153	uncharacterized protein LOC104898279 [Beta vulgaris subsp. vulgaris]
Bou_102466	1.90126	9.76e-05	0.00105348	26.8216	29.4485	43.653	114.99	89.4449	168.927	probable DNA primase large subunit [Beta vulgaris subsp. vulgaris]
Bou_54988	1.90103	8.07e-05	0.000892979	355.155	971.8	440.985	1828.25	2024.6	2748.54	actin-related protein 4 [Beta vulgaris subsp. vulgaris]
Bou_23971	1.90088	0.00384601	0.022745	49.9437	162.474	187.084	705.984	213.942	571.371	pantothenate kinase 2 [Spinacia oleracea]
Bou_126458	1.89981	0.00399756	0.0234837	1068.24	227.464	234.301	2019.9	2108	1581.95	protein STRICTOSIDINE SYNTHASE-LIKE 10-like [Chenopodium quinoa]
Bou_136309	1.89853	0.000316831	0.00288733	67.5164	52.8042	23.1628	136.383	194.603	203.706	probable aspartyl aminopeptidase isoform X1 [Beta vulgaris subsp. vulgaris]
Bou_59500	1.89799	0.00682164	0.0361033	10.1737	12.1856	4.45439	28.5246	36.2614	34.7791	uncharacterized protein LOC130738591 [Lotus japonicus]
Bou_103151	1.89761	0.00292534	0.0181621	49.9437	32.4949	11.5814	106.967	149.881	93.4067	protein ANTAGONIST OF LIKE HETEROCHROMATIN PROTEIN 1-like [Spinacia oleracea]
Bou_136977	1.89744	0.00425189	0.0246459	180.352	45.6959	40.0895	351.209	378.328	262.334	uncharacterized protein LOC18775316 [Prunus persica]
Bou_117502	1.89574	0.00093359	0.00712864	21.2723	15.232	19.5993	52.5923	51.9747	104.337	#N/A
Bou_137850	1.89528	1.96e-07	4.27e-06	67.5164	59.9124	48.1074	196.998	192.186	263.328	cell division control protein 2 homolog D [Beta vulgaris subsp. vulgaris]
Bou_74217	1.89445	7.77e-07	1.47e-05	602.099	338.15	326.061	1389.68	1410.57	1907.88	probable inactive receptor kinase At5g67200 [Amaranthus tricolor]
Bou_109567	1.89433	6.28e-11	2.62e-09	800.948	569.676	546.108	2636.74	2234.91	2253.69	anthocyanidin 3-O-glucosyltransferase 7-like [Spinacia oleracea]
Bou_21667	1.89361	5.15e-05	0.00060571	134.108	63.9743	58.798	293.269	276.796	384.558	basic leucine zipper 23-like [Spinacia oleracea]
Bou_22297	1.89243	0.000102711	0.00110223	818.521	282.299	523.836	1900.45	1497.6	2634.27	DNA-directed RNA polymerase V subunit 7 [Spinacia oleracea]
Bou_68346	1.891	0.000435302	0.00376883	44.3944	160.443	80.1791	347.644	390.415	317.98	uncharacterized protein LOC110705411 [Chenopodium quinoa]
Bou_8247	1.89032	0.00152464	0.0106706	40.6948	30.4639	16.9267	100.728	65.2706	159.984	probable BOI-related E3 ubiquitin-protein ligase 2 [Beta vulgaris subsp. vulgaris]
Bou_143955	1.89012	1.15e-05	0.000162739	247.869	189.892	122.941	605.257	529.417	943.011	uncharacterized protein LOC110717320 isoform X1 [Chenopodium quinoa]
Bou_127744	1.88934	0.00889917	0.0446554	25.8967	20.3093	45.4348	57.9406	65.2706	216.624	#N/A
Bou_108871	1.88913	0.000213179	0.00207037	1056.22	710.825	455.239	2152.72	1753.84	4324.53	#N/A
Bou_104233	1.88506	7.81e-11	3.2e-09	367.178	474.222	492.656	1689.19	1878.34	1360.36	PLASMODESMATA CALLOSE-BINDING PROTEIN 3 [Beta vulgaris subsp. vulgaris]
Bou_109882	1.88418	0.0026827	0.0169203	12.0235	37.5722	36.526	142.623	106.367	68.5645	uncharacterized protein LOC104907190 [Beta vulgaris subsp. vulgaris]
Bou_129634	1.88255	0.00194471	0.0129826	56.4178	26.4021	43.653	173.822	68.8967	223.58	DNA replication licensing factor MCM5 [Beta vulgaris subsp. vulgaris]
Bou_116071	1.88218	0.000212269	0.00206212	88.7887	79.2062	51.6709	153.32	253.83	402.444	uncharacterized protein LOC104899773 [Beta vulgaris subsp. vulgaris]
Bou_9268	1.88099	1.95e-07	4.25e-06	312.61	353.382	338.534	1433.36	1480.68	786.008	transcription factor RAX2-like [Pyrus x bretschneideri]
Bou_14529	1.88033	0.000773267	0.00610374	1892.31	697.624	568.38	3118.1	3137.82	5371.88	histone H4 [Cucurbita pepo subsp. pepo]
Bou_125168.2	1.88	0.00330177	0.0201176	7.39906	11.1701	19.5993	38.33	51.9747	50.6781	uncharacterized protein At2g34160-like [Chenopodium quinoa]
Bou_140794	1.87965	0.00395726	0.023274	27.7465	27.4175	15.1449	112.316	36.2614	109.306	#N/A
Bou_24857	1.87939	8.88e-05	0.000969262	688.113	254.882	291.317	1362.94	1402.11	1776.72	putative axial regulator YABBY 2 isoform X1 [Prunus persica]
Bou_106647	1.87905	0.000768304	0.00606877	76.7652	31.4794	32.9625	128.361	149.881	241.466	suppressor protein SRP40-like isoform X1 [Spinacia oleracea]
Bou_54906	1.87609	1.43e-05	0.000196721	232.146	144.196	108.687	494.724	512.495	773.09	auxin response factor 18-like [Chenopodium quinoa]
Bou_36454	1.87561	0.00211309	0.0139028	24.9718	9.13918	12.4723	60.6148	51.9747	58.6276	uncharacterized protein LOC110733038 [Chenopodium quinoa]
Bou_50176	1.87557	9.89e-07	1.83e-05	612.272	302.608	507.801	1675.82	1452.87	2092.71	WD-40 repeat-containing protein MSI4-like [Chenopodium quinoa]
Bou_15357	1.87529	0.00365423	0.0218045	72.1408	24.3712	24.9446	97.162	128.124	220.599	histone H4 [Cucurbita pepo subsp. pepo]
Bou_117037	1.87506	1.92e-05	0.000256047	3185.3	1922.27	1476.19	9226.82	9638.29	5285.43	aldehyde dehydrogenase family 3 member F1 isoform X1 [Beta vulgaris subsp. vulgaris]
Bou_51850	1.87495	0.00404701	0.0237119	20.3474	74.1289	40.9804	255.83	142.628	97.3815	putative receptor-like protein kinase At4g00960 [Chenopodium quinoa]
Bou_32430	1.87161	0.00930105	0.0460463	26.8216	6.09279	11.5814	54.3751	65.2706	43.7223	SCARECROW-LIKE protein 7 [Beta vulgaris subsp. vulgaris]
Bou_107906	1.87114	0.00767498	0.0396323	222.897	40.6186	80.1791	309.314	658.749	290.157	methylesterase 17-like [Chenopodium quinoa]
Bou_102166	1.87087	0.0042726	0.0247366	698.286	180.753	164.812	1088.39	916.206	1813.48	somatic embryogenesis receptor kinase 1 [Amaranthus tricolor]
Bou_43331	1.87036	0.00151313	0.0106009	9.24883	12.1856	10.6905	44.5697	39.8876	32.7917	probable inactive histone-lysine N-methyltransferase SUVR2 isoform X2 [Beta vulgaris subsp. vulgaris]
Bou_29377	1.86969	2.78e-07	5.84e-06	55.493	40.6186	45.4348	147.08	186.142	184.826	#N/A
Bou_43607	1.86951	8.5e-05	0.000934909	7762.54	2926.57	3725.65	15038.7	14598.9	23035.7	histone H4 [Cucurbita pepo subsp. pepo]
Bou_2055	1.86686	0.000697271	0.00561021	120.235	36.5567	48.9983	236.22	229.656	285.189	soyasapogenol B glucuronide galactosyltransferase-like [Chenopodium quinoa]
Bou_142850	1.86453	0.000339281	0.00305362	16.6479	34.5258	31.1807	72.2029	106.367	121.23	ATP-dependent RNA helicase-like protein DB10 isoform X1 [Beta vulgaris subsp. vulgaris]
Bou_68366	1.8641	0.00592759	0.0322052	234.92	57.8815	63.2524	470.656	582.6	243.454	uncharacterized protein LOC122651637 [Telopea speciosissima]
Bou_114276	1.86406	5.04e-06	7.83e-05	260.817	138.103	138.977	639.13	533.043	786.008	uncharacterized protein LOC110788015 [Spinacia oleracea]
Bou_93118	1.86335	2.09e-07	4.54e-06	58.2676	49.7578	69.4885	178.279	221.195	247.429	UDP-glycosyltransferase 74B1-like [Chenopodium quinoa]
Bou_90474	1.86333	1.52e-06	2.69e-05	144.282	101.546	120.269	344.97	378.328	609.131	protein DEFECTIVE IN MERISTEM SILENCING 3-like [Chenopodium quinoa]
Bou_20719	1.863	0.000165124	0.00165643	61.0422	166.536	178.176	469.765	578.974	427.286	B3 domain-containing protein At2g36080-like isoform X1 [Chenopodium quinoa]
Bou_61907	1.86257	4.73e-07	9.44e-06	33.2958	38.5877	34.7443	125.687	143.837	118.249	organelle RRM domain-containing protein 2, mitochondrial [Spinacia oleracea]
Bou_128099	1.86125	0.00421151	0.02447	191.451	82.2526	34.7443	337.838	485.903	297.113	NAD(P)H-quinone oxidoreductase subunit M, chloroplastic-like [Chenopodium quinoa]
Bou_116734	1.86092	0.00338411	0.020507	307.986	58.897	152.34	837.019	621.279	428.28	protein NUCLEAR FUSION DEFECTIVE 4-like [Chenopodium quinoa]
Bou_112302	1.85927	1.61e-06	2.83e-05	370.878	293.469	201.339	868.218	1365.85	907.238	probable polyamine oxidase 5 [Chenopodium quinoa]
Bou_124750	1.85898	1.96e-06	3.38e-05	1871.04	916.965	933.641	4352.68	4458.95	4689.22	probable mannitol dehydrogenase [Beta vulgaris subsp. vulgaris]
Bou_44186	1.85889	0.000724648	0.00579091	286.714	391.969	202.229	432.326	1342.88	1419.98	pentatricopeptide repeat-containing protein At1g01970 [Beta vulgaris subsp. vulgaris]
Bou_46918	1.85822	0.00541525	0.029936	159.08	33.5103	52.5618	238.002	230.864	420.33	BRCA1-associated RING domain protein 1 [Beta vulgaris subsp. vulgaris]
Bou_4194	1.85775	3.29e-06	5.4e-05	48.0939	52.8042	32.9625	185.41	136.585	161.971	uncharacterized protein LOC104888766 [Beta vulgaris subsp. vulgaris]
Bou_43975	1.85728	1.27e-07	2.87e-06	201.624	278.237	211.138	671.22	732.481	1099.02	probable LRR receptor-like serine/threonine-protein kinase At5g63710 [Beta vulgaris subsp. vulgaris]
Bou_27534	1.85715	0.000107709	0.00114864	79.5399	70.0671	65.0341	133.709	327.562	316.987	uncharacterized protein LOC110724843 [Chenopodium quinoa]
Bou_72759	1.85581	4.42e-05	0.000530349	65.6667	32.4949	39.1986	132.818	181.307	183.832	threonine dehydratase biosynthetic, chloroplastic [Syzygium oleosum]
Bou_122716	1.85561	0.00261153	0.0165693	1127.43	669.191	588.871	3844.58	873.901	3914.14	UBP1-associated protein 2A [Amaranthus tricolor]
Bou_110363	1.85446	0.000551604	0.00460304	113.761	44.6804	46.3257	274.549	292.509	173.896	uncharacterized protein LOC120077631 [Benincasa hispida]
Bou_7345	1.85218	3.84e-05	0.000469053	434.695	231.526	183.521	940.421	1299.37	828.736	fructose-bisphosphate aldolase 1, chloroplastic [Solanum pennellii]
Bou_18174	1.85161	0.00113161	0.00836932	802.798	204.108	383.969	1975.33	1105.97	1938.69	protein DUF642 L-GALACTONO-1,4-LACTONE-RESPONSIVE GENE 2 [Beta vulgaris subsp. vulgaris]
Bou_82043	1.85062	5.61e-06	8.63e-05	248.793	126.933	202.229	536.619	657.541	891.339	DNA replication licensing factor MCM5 [Beta vulgaris subsp. vulgaris]
Bou_64570	1.84998	4.5e-07	9.02e-06	196.075	177.706	196.884	684.591	462.938	909.225	probable WRKY transcription factor 32 isoform X1 [Beta vulgaris subsp. vulgaris]
Bou_10246	1.84895	0.0028343	0.0177064	16.6479	34.5258	63.2524	186.301	102.741	123.217	disease resistance protein TAO1-like [Chenopodium quinoa]
Bou_50679	1.84853	0.00086152	0.00666931	1031.24	292.454	345.661	1748.92	2327.98	1935.71	transcription factor DIVARICATA-like [Chenopodium quinoa]
Bou_125108	1.84777	0.00600222	0.0325433	127.634	30.4639	40.9804	246.916	143.837	325.93	flavin mononucleotide hydrolase 1, chloroplatic-like [Amaranthus tricolor]
Bou_48235	1.84767	1.24e-05	0.000173708	30.5211	50.7732	34.7443	118.555	135.376	162.965	ATP-dependent DNA helicase Q-like 5 [Beta vulgaris subsp. vulgaris]
Bou_56663	1.84659	0.00120088	0.00879964	259.892	147.242	76.6155	410.933	464.146	864.509	farnesyl pyrophosphate synthase 1-like [Amaranthus tricolor]
Bou_108052	1.84562	0.00253202	0.016179	8400.71	1898.92	2318.07	14586.8	13567.8	17194.8	protein disulfide-isomerase-like [Chenopodium quinoa]
Bou_108736	1.84481	1.07e-12	5.84e-11	14397.6	11570.2	14054.5	41013.9	47520.6	55229.2	FRIGIDA-like protein 4a [Spinacia oleracea]
Bou_99995	1.84431	0.00157355	0.0109613	539.207	133.026	175.503	935.073	1122.9	986.733	E3 ubiquitin-protein ligase RHA1B-like, partial [Camellia sinensis]
Bou_94487	1.84428	3.85e-06	6.17e-05	73.0657	50.7732	59.6888	197.89	174.055	287.176	structural maintenance of chromosomes protein 5 isoform X1 [Beta vulgaris subsp. vulgaris]
Bou_56596	1.84364	0.00248249	0.0159281	23.1221	9.13918	14.2541	64.1804	42.305	60.615	uncharacterized protein LOC110700689 [Chenopodium quinoa]
Bou_17351	1.84294	0.00336967	0.0204413	3277.78	905.795	756.356	4914.26	4863.87	7943.55	histone H2AX-like [Amaranthus tricolor]
Bou_33109	1.8427	1.53e-05	0.000209549	44.3944	36.5567	25.8355	111.424	147.463	124.211	uncharacterized protein LOC130802316 [Amaranthus tricolor]
Bou_120549	1.84251	0.00323625	0.0197831	15.723	8.12372	15.1449	32.0902	50.766	57.6339	pentatricopeptide repeat-containing protein At1g07740, mitochondrial [Beta vulgaris subsp. vulgaris]
Bou_69010	1.84035	8.46e-05	0.000931363	328.333	163.49	137.195	569.601	951.258	732.349	RING-H2 finger protein ATL43 [Spinacia oleracea]
Bou_60184	1.83997	0.000270053	0.00252782	36.9953	15.232	31.1807	95.3792	108.784	95.3941	uncharacterized protein LOC104886439 isoform X2 [Beta vulgaris subsp. vulgaris]
Bou_102794	1.83976	0.00049044	0.00416669	71.216	36.5567	24.0537	147.08	149.881	174.889	uncharacterized protein LOC110732610 [Chenopodium quinoa]
Bou_148062	1.83888	0.00699819	0.0368549	21.2723	24.3712	27.6172	131.926	100.323	29.8107	ribokinase-like [Chenopodium quinoa]
Bou_15832	1.83826	0.000761773	0.00602554	28.6714	28.433	30.2899	91.8136	160.759	60.615	protein trichome birefringence-like 39 [Spinacia oleracea]
Bou_29752	1.83778	1.21e-09	3.99e-08	904.535	591	703.794	3023.61	2549.18	2289.46	cysteine proteinase COT44 [Beta vulgaris subsp. vulgaris]
Bou_75449	1.83748	0.000150668	0.00153303	29.5962	44.6804	76.6155	170.256	166.803	202.713	mechanosensitive ion channel protein 6-like [Amaranthus tricolor]
Bou_82067	1.83615	0.00349246	0.0210441	9.24883	20.3093	31.1807	91.8136	66.4793	58.6276	subtilisin-like protease SBT1.4 [Beta vulgaris subsp. vulgaris]
Bou_43033	1.83587	0.000345313	0.00309648	254.343	159.428	89.0878	559.796	417.007	817.806	uncharacterized protein LOC104905654 isoform X1 [Beta vulgaris subsp. vulgaris]
Bou_113494	1.83525	2.68e-05	0.000342629	76.7652	67.0207	34.7443	190.758	227.238	218.612	histidine kinase 1-like [Chenopodium quinoa]
Bou_100879	1.8346	0.0001864	0.00184279	392.15	236.603	154.122	931.507	609.192	1251.05	microtubule-associated protein RP/EB family member 1C-like [Chenopodium quinoa]
Bou_48442	1.83422	0.000152457	0.00154939	39.7699	61.9433	26.7264	171.148	118.454	166.94	DDT domain-containing protein DDR4 isoform X2 [Beta vulgaris subsp. vulgaris]
Bou_90785	1.83379	0.0004027	0.00352319	724.183	804.248	256.573	1679.39	1828.79	2853.87	uncharacterized protein LOC130818945 [Amaranthus tricolor]
Bou_43945	1.833	0.00498669	0.0280021	36.0704	14.2165	10.6905	57.0492	80.9839	79.4951	uncharacterized protein LOC104890447 [Beta vulgaris subsp. vulgaris]
Bou_69773	1.83287	0.000368503	0.00327178	289.488	123.887	89.9787	576.732	565.678	650.866	probable LRR receptor-like serine/threonine-protein kinase At4g36180 [Spinacia oleracea]
Bou_17788	1.83106	0.000629407	0.00513925	161.854	79.2062	53.4527	329.816	458.103	260.346	protein DMR6-LIKE OXYGENASE 2-like [Camellia sinensis]
Bou_22058	1.83035	1.69e-05	0.000228496	74.9155	80.2217	81.0699	366.363	304.596	168.927	cytochrome P450 72A397 [Beta vulgaris subsp. vulgaris]
Bou_66293	1.82978	0.000114422	0.00120965	334.807	263.005	284.19	504.529	1118.06	1513.39	uncharacterized protein LOC104901835 [Beta vulgaris subsp. vulgaris]
Bou_24906	1.82817	2.06e-05	0.000271926	949.854	382.83	508.692	1896	2340.07	2303.37	squalene monooxygenase SE1-like [Amaranthus tricolor]
Bou_73989	1.82547	0.00931419	0.0461011	716.784	136.072	132.741	1239.04	1238.93	1015.55	7-deoxyloganetic acid glucosyltransferase-like isoform X1 [Spinacia oleracea]
Bou_62005	1.82349	0.00415687	0.024235	1796.12	771.753	847.225	4081.69	6631.01	1375.27	ABC transporter G family member 32-like isoform X1 [Chenopodium quinoa]
Bou_49152	1.8232	1.86e-05	0.000248956	222.897	104.593	131.85	506.312	444.807	674.715	uncharacterized protein LOC130828194 [Amaranthus tricolor]
Bou_42748	1.82302	0.000265048	0.00249122	15.723	35.5413	26.7264	82.0083	93.071	100.363	kinesin-like protein KIN-14C [Chenopodium quinoa]
Bou_118157	1.82225	0.00189475	0.0127463	11.0986	29.4485	16.9267	79.3341	54.3922	68.5645	uncharacterized protein LOC113729387 [Coffea arabica]
Bou_96950	1.82218	0.0065873	0.0351079	29.5962	8.12372	19.5993	57.9406	50.766	94.4004	AP2-like ethylene-responsive transcription factor ANT [Vitis riparia]
Bou_78626	1.82181	5.53e-05	0.00064466	140.582	140.134	155.013	393.105	337.231	809.856	uncharacterized protein LOC104892171 [Beta vulgaris subsp. vulgaris]
Bou_147565	1.82106	0.00195415	0.0130355	4525.45	1577.02	1246.34	6898.5	6591.12	12476.8	histone H3.2 [Cucurbita pepo subsp. pepo]
Bou_19264	1.82089	8.27e-05	0.000913776	4113.88	1590.22	2054.37	7736.41	7941.25	11733.5	methionine gamma-lyase-like [Populus alba]
Bou_88000	1.81806	0.000503475	0.00425022	580.826	471.176	522.055	2389.83	2451.27	709.494	ABC transporter G family member 39 isoform X1 [Beta vulgaris subsp. vulgaris]
Bou_15746	1.81688	1.25e-06	2.26e-05	950.779	543.274	481.965	2306.93	2075.36	2579.62	uncharacterized protein LOC104891680 isoform X1 [Beta vulgaris subsp. vulgaris]
Bou_17744	1.81549	0.00366256	0.0218461	77.6901	22.3402	24.0537	139.949	128.124	168.927	GATA transcription factor 7-like [Amaranthus tricolor]
Bou_34315	1.81441	7.91e-05	0.000877621	186.826	466.098	450.784	992.122	1340.46	1549.16	DNA polymerase alpha catalytic subunit [Beta vulgaris subsp. vulgaris]
Bou_141685	1.81392	0.000440267	0.00380314	25.8967	12.1856	24.9446	73.0943	73.7316	75.5203	diacylglycerol kinase 5-like [Spinacia oleracea]
Bou_74730	1.81235	7.87e-08	1.85e-06	1737.85	1061.16	1514.49	4555.92	4305.44	6289.06	DNA replication licensing factor MCM4 [Beta vulgaris subsp. vulgaris]
Bou_17819	1.81187	0.000498572	0.00421927	19.4225	18.2784	32.9625	106.076	67.688	74.5267	ABC transporter G family member 31 isoform X1 [Beta vulgaris subsp. vulgaris]
Bou_107582	1.81053	4.12e-05	0.000499701	157.23	117.794	105.124	375.277	300.97	656.828	uncharacterized protein LOC110716947 [Chenopodium quinoa]
Bou_6495	1.80858	0.00491551	0.0276797	7.39906	15.232	11.5814	43.6783	47.1399	28.817	65-kDa microtubule-associated protein 3-like [Spinacia oleracea]
Bou_75880	1.80664	2.82e-09	8.61e-08	2179.95	1412.51	1424.51	5875.18	6314.33	5361.94	putative ER lumen protein-retaining receptor C28H8.4 [Chenopodium quinoa]
Bou_50113	1.80585	2.71e-05	0.000345767	146.131	79.2062	104.233	505.421	375.91	271.277	GDSL esterase/lipase WDL1 [Amaranthus tricolor]
Bou_89850	1.80399	2.59e-07	5.49e-06	239.545	251.835	230.737	762.142	618.862	1139.76	protein LATERAL ROOT PRIMORDIUM 1-like [Gossypium hirsutum]
Bou_115449	1.80289	2.2e-05	0.00028807	1783.17	674.269	1101.13	3974.73	4325.99	4116.85	squamosa promoter-binding-like protein 8 [Chenopodium quinoa]
Bou_55649	1.80238	0.000148918	0.00151749	559.554	893.609	378.623	2470.95	1292.12	2624.33	serine/arginine-rich splicing factor RS2Z33 isoform X1 [Beta vulgaris subsp. vulgaris]
Bou_41320	1.8016	6.61e-06	0.000100016	73.0657	89.3609	47.2166	238.002	210.316	281.214	uncharacterized protein LOC110695120 [Chenopodium quinoa]
Bou_7966	1.80151	6.35e-06	9.64e-05	563.253	286.361	426.731	1473.47	1871.09	1105.98	serine/threonine-protein phosphatase PP1 [Beta vulgaris subsp. vulgaris]
Bou_5264	1.8013	3.41e-05	0.000422521	25.8967	32.4949	40.9804	91.8136	126.915	128.186	#N/A
Bou_55841	1.80104	9.78e-05	0.00105491	36.9953	39.6031	37.4169	131.035	85.8187	179.858	uncharacterized protein LOC110728178 isoform X2 [Chenopodium quinoa]
Bou_32194	1.80006	6.84e-05	0.000770193	155.38	326.98	357.242	1036.69	1196.63	690.614	subtilisin-like protease SBT1.4 [Beta vulgaris subsp. vulgaris]
Bou_96102	1.80005	0.00288337	0.0179614	8147.29	1668.41	2812.5	14188.3	17036.8	12751	hevamine-A [Beta vulgaris subsp. vulgaris]
Bou_77444	1.79997	0.00166874	0.0115116	7181.71	2203.56	2009.82	11240.5	11856.3	16582.7	farnesyl pyrophosphate synthase 1-like [Amaranthus tricolor]
Bou_32571	1.79892	0.000450104	0.00387732	98.0375	35.5413	43.653	200.564	190.977	225.567	soyasapogenol B glucuronide galactosyltransferase-like [Chenopodium quinoa]
Bou_11091	1.79805	0.000347561	0.00311501	17.5728	14.2165	25.8355	64.1804	65.2706	71.5456	histone-lysine N-methyltransferase ASHH3 isoform X2 [Beta vulgaris subsp. vulgaris]
Bou_17717	1.79747	2.56e-05	0.000327951	152.606	63.9743	96.2149	359.232	343.275	385.551	uncharacterized protein LOC104908980 [Beta vulgaris subsp. vulgaris]
Bou_142071	1.79683	0.000876801	0.00676613	19.4225	12.1856	12.4723	54.3751	47.1399	51.6718	protein DETOXIFICATION 46, chloroplastic [Beta vulgaris subsp. vulgaris]
Bou_17134	1.79667	3.01e-08	7.67e-07	405.099	230.51	310.917	1140.09	1032.24	1116.91	arginase 1, mitochondrial [Amaranthus tricolor]
Bou_94228	1.7966	0.00135892	0.00972606	135.958	44.6804	53.4527	278.115	336.023	199.731	two-component response regulator ARR11-like [Chenopodium quinoa]
Bou_15887	1.79427	0.00502546	0.0281873	20.3474	18.2784	15.1449	62.3976	30.2179	93.4067	#N/A
Bou_147253	1.79231	0.000251843	0.00238997	713.084	269.098	329.625	1275.59	1258.27	2010.23	replication protein A 70 kDa DNA-binding subunit B [Beta vulgaris subsp. vulgaris]
Bou_119817	1.79144	0.00318658	0.0195004	55.493	20.3093	39.1986	121.23	77.3577	199.731	putative RNA methyltransferase At5g10620 isoform X1 [Beta vulgaris subsp. vulgaris]
Bou_47832	1.79131	2.5e-05	0.00032178	96.1878	88.3454	111.36	441.24	379.536	203.706	two-pore potassium channel 3 [Beta vulgaris subsp. vulgaris]
Bou_105470	1.79114	0.00373059	0.0221815	30.5211	16.2474	10.6905	69.5288	79.7752	49.6844	vacuolar iron transporter homolog 1-like [Chenopodium quinoa]
Bou_97524	1.79038	3.77e-06	6.05e-05	387.526	410.248	364.369	1195.36	892.031	1931.73	F-box/LRR-repeat protein 17-like [Chenopodium quinoa]
Bou_112851	1.78744	0.00151069	0.0105905	68.4413	31.4794	35.6351	131.926	101.532	234.511	#N/A
Bou_52579	1.78709	0.00403906	0.0236857	83.2394	44.6804	30.2899	94.4878	170.429	281.214	zinc finger protein 7-like [Chenopodium quinoa]
Bou_127151	1.78661	0.000722799	0.00577748	1300.38	504.686	399.113	2335.45	3128.15	2141.4	uncharacterized protein LOC110714632 [Chenopodium quinoa]
Bou_67965	1.78307	0.00439289	0.025283	28.6714	14.2165	11.5814	63.289	43.5137	80.4888	uncharacterized protein At5g08430-like [Amaranthus tricolor]
Bou_70216	1.78257	0.00117197	0.00861924	49.9437	127.949	189.757	334.273	502.825	428.28	protein NRT1/ PTR FAMILY 4.3-like [Chenopodium quinoa]
Bou_10363	1.78223	0.00306075	0.0188622	34.2207	22.3402	18.7084	62.3976	59.227	137.129	putative cyclin-B3-1 [Spinacia oleracea]
Bou_29064	1.77924	0.000185433	0.00183589	6759.97	2773.23	2830.32	12229.9	11861.1	18346.5	histone H2A [Amaranthus tricolor]
Bou_16300	1.77868	0.00150981	0.0105905	646.493	151.304	290.426	1252.41	1385.19	1097.03	squalene monooxygenase SE1-like [Amaranthus tricolor]
Bou_16446	1.77832	0.00105554	0.00789736	495.737	307.686	125.614	879.806	1002.02	1304.71	uncharacterized protein LOC110788667 [Spinacia oleracea]
Bou_13982	1.77743	0.00232027	0.0150428	93.4131	32.4949	40.9804	156.885	140.211	275.252	WD-40 repeat-containing protein MSI4-like [Chenopodium quinoa]
Bou_50683	1.77591	0.00966203	0.0474855	27.7465	13.201	7.12703	45.4611	61.6444	57.6339	leucine-rich repeat receptor-like serine/threonine-protein kinase BAM1 [Beta vulgaris subsp. vulgaris]
Bou_122412	1.77375	0.000225761	0.00217402	99.8873	44.6804	48.9983	246.025	170.429	245.441	uncharacterized protein LOC111390412 [Olea europaea var. sylvestris]
Bou_29701	1.7726	0.000211598	0.00205736	1333.68	533.119	584.416	2337.24	2399.3	3638.89	histone H3.2 [Cucurbita pepo subsp. pepo]
Bou_38589	1.7725	0.00354881	0.021286	31.446	25.3866	23.1628	95.3792	136.585	41.7349	#N/A
Bou_119772	1.77182	8.81e-08	2.06e-06	333.883	204.108	286.863	785.318	964.554	1068.22	rho GTPase-activating protein 2 isoform X1 [Beta vulgaris subsp. vulgaris]
Bou_138391	1.77171	1.43e-05	0.000197198	236.77	137.088	141.65	531.271	456.894	772.096	serine/threonine-protein kinase haspin homolog [Beta vulgaris subsp. vulgaris]
Bou_115703	1.77114	0.00452402	0.0259024	8.32394	11.1701	16.9267	32.0902	45.9312	46.7034	#N/A
Bou_35319	1.77005	0.00610364	0.0330198	316.31	178.722	110.469	902.091	924.667	238.485	uncharacterized protein LOC104899744 [Beta vulgaris subsp. vulgaris]
Bou_53382	1.77003	0.000452082	0.00389239	88.7887	83.2681	71.2703	205.912	170.429	453.122	histone H1 [Beta vulgaris subsp. vulgaris]
Bou_11674	1.76843	0.00274916	0.0172756	16.6479	13.201	9.79966	48.1353	53.1834	33.7854	pyruvate dehydrogenase E1 component subunit beta-1, mitochondrial-like [Beta vulgaris subsp. vulgaris]
Bou_61280	1.76779	0.00310726	0.0190971	59.1925	51.7887	16.0358	155.994	166.803	109.306	#N/A
Bou_28616	1.76773	0.00335257	0.0203665	261.742	179.737	100.669	419.847	1083.01	343.816	trihelix transcription factor DF1-like [Amaranthus tricolor]
Bou_100067	1.76645	0.0046996	0.026715	54.5681	17.2629	42.7622	88.248	199.438	103.344	uncharacterized protein LOC130806620 [Amaranthus tricolor]
Bou_121417	1.76553	0.00124228	0.00904288	4900.95	1401.34	1823.63	9090.44	11355.9	7182.38	ferredoxin-2 [Beta vulgaris subsp. vulgaris]
Bou_74516	1.76358	1.91e-05	0.000254991	202.549	101.546	134.523	410.933	446.016	632.98	DNA repair protein RAD51 homolog [Amaranthus tricolor]
Bou_1255	1.76331	0.0092032	0.0456842	340.357	244.727	92.6513	769.273	287.674	1243.1	B3 domain-containing protein At5g42700-like [Chenopodium quinoa]
Bou_103828	1.76286	0.000484317	0.00412316	43.4695	31.4794	25.8355	139.949	130.541	71.5456	glucose-6-phosphate 1-dehydrogenase, chloroplastic [Beta vulgaris subsp. vulgaris]
Bou_132710	1.76025	5.23e-05	0.000613507	501.286	256.913	506.91	1298.76	1041.91	1945.64	DNA replication licensing factor MCM7 [Chenopodium quinoa]
Bou_20092	1.7602	1.23e-05	0.000172503	906.385	458.99	422.276	1874.6	2043.94	2137.42	BTB/POZ domain-containing protein NPY4-like [Chenopodium quinoa]
Bou_57996	1.75936	9.4e-05	0.00102037	1613	861.114	1029.86	2710.73	3258.69	5893.57	protein argonaute PNH1 [Beta vulgaris subsp. vulgaris]
Bou_928	1.75872	0.00184489	0.0124673	2794.07	1046.94	863.261	3965.81	4264.35	7689.16	histone H3.2 [Cucurbita pepo subsp. pepo]
Bou_72675	1.75856	3.65e-06	5.89e-05	240.469	118.809	158.576	520.574	611.61	621.055	ureidoglycolate hydrolase [Beta vulgaris subsp. vulgaris]
Bou_3002	1.75853	0.000108916	0.0011597	314.46	125.918	251.228	676.568	658.749	1005.61	probable leucine-rich repeat receptor-like protein kinase At1g68400 [Amaranthus tricolor]
Bou_34332	1.75825	0.00907011	0.045234	38.8451	11.1701	12.4723	63.289	68.8967	79.4951	uncharacterized protein LOC125491512 [Beta vulgaris subsp. vulgaris]
Bou_12203	1.75751	0.00578811	0.0316083	10.1737	11.1701	8.90878	25.8504	32.6353	43.7223	protein ANTAGONIST OF LIKE HETEROCHROMATIN PROTEIN 1 [Beta vulgaris subsp. vulgaris]
Bou_82266	1.75634	0.00185792	0.0125352	6384.46	1490.7	4359.96	14213.3	9952.56	17169.9	glutaminyl-peptide cyclotransferase-like [Hibiscus syriacus]
Bou_124029	1.7563	1.22e-06	2.2e-05	123.009	110.686	114.032	287.029	372.284	515.724	uncharacterized protein LOC104899801 [Beta vulgaris subsp. vulgaris]
Bou_53111	1.75539	0.002587	0.0164503	117.46	56.866	234.301	608.822	404.919	366.671	serine/threonine-protein kinase BSK3 [Beta vulgaris subsp. vulgaris]
Bou_94019	1.75514	5.72e-08	1.39e-06	182.202	167.552	132.741	427.869	612.818	588.264	GDP-mannose 3,5-epimerase 2 [Amaranthus tricolor]
Bou_5103	1.75492	0.00996536	0.0486125	13.8732	10.1546	21.3811	26.7418	55.6009	71.5456	uncharacterized protein LOC110686692 [Chenopodium quinoa]
Bou_5919	1.7523	0.000600467	0.00493833	160.005	94.4382	80.1791	292.377	581.392	254.384	homeobox-leucine zipper protein HAT7-like [Spinacia oleracea]
Bou_12496	1.75183	0.00972008	0.0477022	12.0235	14.2165	45.4348	89.1394	71.3142	81.4825	AT-hook motif nuclear-localized protein 25-like [Gossypium hirsutum]
Bou_5899	1.75183	0.000258175	0.00243923	150.756	121.856	76.6155	262.07	338.44	575.346	alcohol acyltransferase 9-like [Amaranthus tricolor]
Bou_141799	1.75087	0.00100245	0.00756982	265.441	147.242	213.811	1026.89	769.951	312.018	dehydrodolichyl diphosphate synthase 2-like [Chenopodium quinoa]
Bou_78076	1.74875	2.84e-06	4.72e-05	182.202	97.4846	110.469	455.503	450.851	405.425	signal peptidase complex-like protein DTM1 [Beta vulgaris subsp. vulgaris]
Bou_134112	1.74869	0.000872232	0.00673696	933.206	303.624	350.115	1485.95	1647.48	2200.03	MADS-box protein JOINTLESS isoform X2 [Beta vulgaris subsp. vulgaris]
Bou_31850	1.7481	0.000194119	0.00190751	374.577	222.387	138.086	667.654	769.951	1031.45	tetraketide alpha-pyrone reductase 2-like [Amaranthus tricolor]
Bou_88596	1.74684	0.000344126	0.00308913	423.596	311.748	888.206	1422.67	1782.85	2244.74	subtilisin-like protease SBT5.4 [Beta vulgaris subsp. vulgaris]
Bou_9426	1.74649	0.00507593	0.0284004	72.1408	363.536	133.632	641.804	520.956	746.26	calcium-binding protein PBP1-like [Chenopodium quinoa]
Bou_76984	1.74575	1.58e-05	0.000215537	104.512	54.8351	60.5797	250.482	261.082	226.561	#N/A
Bou_108227	1.7448	0.0098006	0.0480025	23.1221	14.2165	18.7084	34.7644	45.9312	107.318	glutaredoxin-C11-like [Amaranthus tricolor]
Bou_123022	1.74308	0.00190304	0.0127894	18.4977	12.1856	12.4723	38.33	50.766	55.6466	uncharacterized protein LOC104893776 isoform X1 [Beta vulgaris subsp. vulgaris]
Bou_77739	1.74279	1.27e-08	3.48e-07	92.4883	80.2217	82.8517	263.853	329.979	262.334	uncharacterized protein LOC104890521 isoform X1 [Beta vulgaris subsp. vulgaris]
Bou_67479	1.7426	1.25e-06	2.25e-05	683.488	415.325	537.2	1606.29	1493.97	2374.92	high mobility group B protein 7-like [Chenopodium quinoa]
Bou_138588	1.73955	0.00471851	0.0267869	26.8216	28.433	16.9267	128.361	65.2706	46.7034	stress enhanced protein 2, chloroplastic [Amaranthus tricolor]
Bou_34381	1.73945	0.00279688	0.0175239	44.3944	22.3402	23.1628	76.6599	72.5229	151.041	scopoletin glucosyltransferase-like [Malania oleifera]
Bou_23120	1.73873	0.0012072	0.00883268	1345.7	829.635	328.734	3148.4	2834.44	2373.92	uncharacterized protein LOC104891943 [Beta vulgaris subsp. vulgaris]
Bou_63190	1.73818	4.85e-07	9.65e-06	350.53	233.557	342.988	1083.94	782.038	1227.21	protein POLLENLESS 3-LIKE 2-like [Chenopodium quinoa]
Bou_85771	1.73799	1.07e-06	1.95e-05	291.338	181.768	181.739	673.894	632.158	878.421	uncharacterized protein LOC104903484 [Beta vulgaris subsp. vulgaris]
Bou_12795	1.7368	0.00183519	0.0124141	165.554	85.299	47.2166	301.291	258.665	433.248	uncharacterized protein LOC130823967 [Amaranthus tricolor]
Bou_4730	1.73469	0.00273478	0.0171979	1659.24	552.413	564.817	2278.4	2325.57	4636.55	histone H3.2 [Cucurbita pepo subsp. pepo]
Bou_146042	1.73464	6.25e-06	9.53e-05	51.7934	61.9433	52.5618	144.406	175.264	233.517	cytochrome P450 CYP736A12-like [Quercus lobata]
Bou_86745	1.73422	0.00378602	0.0224407	14.7981	18.2784	26.7264	62.3976	41.0963	95.3941	transcription factor bHLH90 [Beta vulgaris subsp. vulgaris]
Bou_136837	1.73378	0.0010028	0.00757076	405.099	361.505	120.269	760.359	981.476	1207.33	uncharacterized protein LOC110733065 [Chenopodium quinoa]
Bou_13649	1.73278	0.000558048	0.00464093	5574.27	2114.2	2087.33	13923.6	9305.89	9262.17	mannose/glucose-specific lectin-like [Spinacia oleracea]
Bou_30548	1.73208	4.75e-05	0.000566229	151.681	94.4382	70.3794	322.685	423.05	306.056	7-deoxyloganetic acid glucosyltransferase-like [Chenopodium quinoa]
Bou_121645	1.7319	0.00202029	0.0133903	23.1221	16.2474	33.8534	64.1804	65.2706	114.274	phytochrome A [Beta vulgaris subsp. vulgaris]
Bou_23413	1.73141	0.00720182	0.0377121	90.6385	37.5722	33.8534	86.4653	269.543	182.839	protein AUXIN SIGNALING F-BOX 2-like [Spinacia oleracea]
Bou_5278	1.72931	0.00249762	0.0159922	71.216	31.4794	22.272	137.275	116.037	160.978	tubulin alpha chain [Camellia sinensis]
Bou_135230	1.72548	0.000158605	0.00160234	24.9718	38.5877	22.272	93.5964	105.158	84.4635	uncharacterized protein LOC130467002 [Spinacia oleracea]
Bou_54509	1.72307	0.00899976	0.0449719	44.3944	54.8351	97.9966	73.0943	304.596	274.258	#N/A
Bou_143781	1.72217	0.0063639	0.0341411	58.2676	47.7268	20.4902	105.185	87.0275	224.574	uncharacterized protein LOC104895078 [Beta vulgaris subsp. vulgaris]
Bou_12277	1.72039	3.96e-05	0.000482204	510.535	339.165	315.371	1593.81	1462.54	783.027	cytochrome P450 72A397 [Beta vulgaris subsp. vulgaris]
Bou_55478	1.71945	0.000113603	0.00120286	337.582	146.227	272.609	681.917	705.889	1103.99	#N/A
Bou_123435	1.71708	0.000112973	0.00119751	1414.15	679.346	695.776	2571.67	2483.91	4114.87	cell division control protein 2 homolog D [Beta vulgaris subsp. vulgaris]
Bou_137473	1.71629	3.46e-06	5.64e-05	748.23	672.238	369.715	2130.43	1982.29	1768.77	probable LRR receptor-like serine/threonine-protein kinase At1g14390 [Beta vulgaris subsp. vulgaris]
Bou_96408	1.71607	3.34e-05	0.000414362	1114.48	575.769	933.641	2319.41	3970.63	2332.19	probable protein phosphatase 2C 24 [Ziziphus jujuba var. spinosa]
Bou_87288	1.71473	5.62e-08	1.37e-06	73.0657	90.3764	68.5976	234.437	250.204	276.245	poly [ADP-ribose] polymerase 1-like [Chenopodium quinoa]
Bou_118693	1.71151	3.21e-09	9.73e-08	466.141	303.624	365.26	1229.23	1176.08	1312.66	uncharacterized protein LOC110776527 [Spinacia oleracea]
Bou_12997	1.71142	0.00589142	0.0320447	11.0986	10.1546	24.9446	49.0267	47.1399	55.6466	CLAVATA3/ESR (CLE)-related protein 27 [Abrus precatorius]
Bou_72932	1.71123	0.000178053	0.00177052	23.1221	17.2629	24.0537	74.8771	68.8967	67.5708	AT-rich interactive domain-containing protein 2-like [Chenopodium quinoa]
Bou_105375	1.71065	0.00863184	0.0435186	57.3427	20.3093	18.7084	66.8546	137.793	111.293	BTB/POZ domain-containing protein NPY4-like [Chenopodium quinoa]
Bou_57140	1.70907	0.00505335	0.0283019	533.657	103.577	439.203	1196.25	930.71	1393.15	coilin [Beta vulgaris subsp. vulgaris]
Bou_94713	1.70838	8.02e-07	1.51e-05	149.831	128.964	95.324	476.005	406.128	339.842	intracellular protein transport protein USO1-like [Chenopodium quinoa]
Bou_92464	1.70782	0.00749456	0.0388931	303.361	706.763	1311.37	3381.95	1173.66	3027.77	uclacyanin 1-like [Spinacia oleracea]
Bou_86820	1.7077	0.00176248	0.0120619	408.798	147.242	249.446	656.066	597.105	1378.25	histone H4 [Cucurbita pepo subsp. pepo]
Bou_16482	1.7058	0.00866511	0.0436412	50.8685	139.119	318.044	615.062	565.678	476.971	LOW QUALITY PROTEIN: S-type anion channel SLAH2 [Beta vulgaris subsp. vulgaris]
Bou_39633	1.70508	0.00847344	0.0428656	85.0892	27.4175	29.399	130.144	230.864	102.35	NAD(P)H-quinone oxidoreductase subunit T, chloroplastic [Amaranthus tricolor]
Bou_8935	1.70489	0.00663694	0.0353064	67.5164	49.7578	18.7084	89.1394	152.298	201.719	helicase-like transcription factor CHR28 [Beta vulgaris subsp. vulgaris]
Bou_3144	1.70484	1.75e-05	0.000235582	40.6948	47.7268	29.399	122.121	134.167	127.192	probable methyltransferase PMT26 [Amaranthus tricolor]
Bou_24502	1.70407	0.00275313	0.0172974	226.596	58.897	85.5243	413.607	378.328	417.349	uncharacterized protein LOC130815494 [Amaranthus tricolor]
Bou_102632	1.70337	0.0027904	0.0174993	264.516	62.9588	182.63	500.072	459.312	702.538	KIN14B-interacting protein At4g14310 [Beta vulgaris subsp. vulgaris]
Bou_10702	1.70336	0.00146182	0.0103268	221.047	83.2681	69.4885	406.476	380.745	430.267	dephospho-CoA kinase [Beta vulgaris subsp. vulgaris]
Bou_10	1.70335	0.00284739	0.0177751	71.216	93.4228	138.086	500.964	340.858	144.085	GDSL esterase/lipase 2-like [Chenopodium quinoa]
Bou_107154	1.70268	5.75e-05	0.000665481	59.1925	48.7423	68.5976	254.939	136.585	182.839	uncharacterized protein LOC130807907 isoform X1 [Amaranthus tricolor]
Bou_52101	1.70247	1.19e-07	2.71e-06	103.587	76.1599	109.578	321.793	281.631	338.848	kinesin-like protein KIN-10A [Beta vulgaris subsp. vulgaris]
Bou_50440	1.70101	7.28e-05	0.000815004	1486.29	735.196	732.302	3362.34	3873.93	2367.96	beta-glucosidase 11 isoform X4 [Helianthus annuus]
Bou_5138	1.70064	0.00155733	0.0108704	61.0422	61.9433	37.4169	200.564	233.282	87.4446	receptor kinase-like protein Xa21 [Beta vulgaris subsp. vulgaris]
Bou_16849	1.69928	0.00423979	0.0245842	16.6479	41.6341	18.7084	66.8546	111.202	71.5456	transcription factor MYB16 [Capsicum annuum]
Bou_102278	1.69855	1.36e-07	3.05e-06	118.385	97.4846	91.7605	332.49	278.004	387.539	PREDICTED: histone chaperone ASF1B [Vitis vinifera]
Bou_102080	1.69742	2.68e-05	0.000342842	1663.86	2168.02	2166.62	7079.45	8635.06	3740.24	early light-induced protein 1, chloroplastic-like [Amaranthus tricolor]
Bou_112967	1.69528	0.000418146	0.00363875	160.93	68.0361	72.1611	266.527	327.562	381.576	TP53-regulating kinase-like [Chenopodium quinoa]
Bou_65469	1.69415	0.000400792	0.00350829	75.8404	38.5877	33.8534	139.949	181.307	158.99	regulatory protein NPR5-like [Sesamum indicum]
Bou_117278	1.69318	0.00177579	0.01213	37740.8	28127.4	34567.9	119447	165686	39646.2	alcohol dehydrogenase 3 [Beta vulgaris subsp. vulgaris]
Bou_23378	1.69289	0.0030389	0.0187513	1910.81	763.629	537.2	2573.46	2857.4	4952.54	histone H3.2 [Cucurbita pepo subsp. pepo]
Bou_49053	1.6927	6.07e-05	0.000695914	1173.68	523.98	696.667	2266.82	2180.52	3293.08	kinesin-like protein KIN-14C [Chenopodium quinoa]
Bou_31117	1.6924	7.08e-07	1.36e-05	824.07	498.593	504.237	1789.92	1826.37	2288.47	G2/mitotic-specific cyclin S13-7-like [Chenopodium quinoa]
Bou_135962	1.68972	8.98e-06	0.000131025	74.9155	80.2217	65.0341	243.351	296.135	170.914	AMP deaminase-like isoform X2 [Spinacia oleracea]
Bou_85945	1.68937	0.00447959	0.0256997	1132.06	389.938	636.978	3871.33	1918.23	1173.55	probable glutathione S-transferase parC [Chenopodium quinoa]
Bou_38637	1.68715	0.00290749	0.0180677	234.92	441.727	424.949	2044.86	940.38	561.434	phosphomannomutase-like [Chenopodium quinoa]
Bou_24756	1.68641	3.98e-08	9.93e-07	1377.15	1005.31	884.642	3890.94	3644.27	2980.07	pentatricopeptide repeat-containing protein At5g25630-like [Spinacia oleracea]
Bou_14860	1.68585	0.00047839	0.00408083	240.469	188.876	178.176	441.24	439.972	1073.18	glucan endo-1,3-beta-glucosidase 2-like [Chenopodium quinoa]
Bou_126308	1.68453	0.00568783	0.0311603	57.3427	40.6186	37.4169	196.107	55.6009	182.839	2&apos;-deoxymugineic-acid 2&apos;-dioxygenase [Beta vulgaris subsp. vulgaris]
Bou_114341	1.6828	1.75e-07	3.85e-06	98.9624	67.0207	87.3061	278.115	257.456	278.233	cyanidin 3-O-galactoside 2&apos;&apos;-O-xylosyltransferase FGGT1-like [Spinacia oleracea]
Bou_64360	1.68214	0.000280755	0.0026094	46.2441	50.7732	60.5797	166.691	105.158	233.517	glycolate oxidase 1 isoform X1 [Ziziphus jujuba var. spinosa]
Bou_23796	1.68071	0.00027673	0.0025776	42.5446	27.4175	24.9446	114.098	108.784	81.4825	DNA replication licensing factor MCM2 [Beta vulgaris subsp. vulgaris]
Bou_64199	1.68068	0.000337115	0.00303733	63.8169	51.7887	40.9804	162.234	230.864	109.306	uncharacterized protein LOC104894355 [Beta vulgaris subsp. vulgaris]
Bou_56849	1.6806	0.00203153	0.0134596	28.6714	33.5103	26.7264	111.424	49.5573	123.217	#N/A
Bou_143646	1.68023	0.000291444	0.0026919	260.817	146.227	300.226	992.122	812.256	463.059	uncharacterized protein LOC104890548 [Beta vulgaris subsp. vulgaris]
Bou_132399	1.678	1.45e-09	4.71e-08	9701.09	7113.33	9229.5	24698.8	26001.9	32636.7	FRIGIDA-like protein 4a [Spinacia oleracea]
Bou_118261	1.67744	0.000294315	0.00271181	78.615	190.907	119.378	527.705	320.309	394.494	probable xyloglucan endotransglucosylase/hydrolase protein 23 [Chenopodium quinoa]
Bou_73123	1.67624	0.000112506	0.00119397	450.418	279.253	251.228	864.653	773.577	1496.5	uncharacterized protein At1g65710-like isoform X2 [Chenopodium quinoa]
Bou_83972	1.67449	0.00620329	0.0334116	36.9953	12.1856	16.9267	78.4427	59.227	73.533	uncharacterized protein LOC111299837 [Durio zibethinus]
Bou_109903	1.67354	0.000140889	0.00144864	86.0141	80.2217	39.1986	241.568	198.229	214.637	protein SCAI-like [Chenopodium quinoa]
Bou_29840	1.67272	1.12e-05	0.000158996	459.667	242.696	394.659	1279.15	1327.17	892.333	probable E3 ubiquitin-protein ligase HERC4 [Chenopodium quinoa]
Bou_11641	1.67168	0.00287942	0.0179423	1203.27	532.104	342.988	1743.57	1718.79	3158.94	histone H4 [Cucurbita pepo subsp. pepo]
Bou_140143	1.67165	0.002179	0.0142541	52.7183	101.546	32.0716	236.22	152.298	203.706	PREDICTED: protein LIGHT-DEPENDENT SHORT HYPOCOTYLS 4 [Tarenaya hassleriana]
Bou_4366	1.67156	0.000739208	0.00588522	25.8967	18.2784	18.7084	53.4837	79.7752	67.5708	pentatricopeptide repeat-containing protein At3g29230-like [Chenopodium quinoa]
Bou_79703	1.67144	0.00307156	0.0189152	513.31	124.902	210.247	874.458	800.169	1028.47	coniferyl alcohol acyltransferase-like [Beta vulgaris subsp. vulgaris]
Bou_121673	1.67042	1.3e-09	4.27e-08	357.93	281.284	298.444	960.032	1148.28	877.427	probable CCR4-associated factor 1 homolog 11 [Amaranthus tricolor]
Bou_140338	1.67009	2.22e-06	3.77e-05	232.146	432.588	333.189	1216.75	1017.74	940.03	myb-related protein 306-like [Chenopodium quinoa]
Bou_59749	1.66995	0.00726499	0.037973	69.3662	19.2938	36.526	93.5964	118.454	186.813	uncharacterized protein LOC110793001 [Spinacia oleracea]
Bou_141692.1	1.66967	7.78e-05	0.000864046	108.211	80.2217	88.197	325.359	373.493	181.845	ribonuclease E/G-like protein, chloroplastic isoform X2 [Chenopodium quinoa]
Bou_20273	1.66839	0.000321357	0.00292078	75.8404	38.5877	72.1611	142.623	203.064	248.422	histone-lysine N-methyltransferase, H3 lysine-9 specific SUVH5-like [Chenopodium quinoa]
Bou_63226	1.66827	0.00448526	0.0257236	21.2723	15.232	17.8176	37.4386	51.9747	83.4699	uncharacterized protein LOC124922496 [Impatiens glandulifera]
Bou_83327	1.66618	1.84e-05	0.00024635	389.376	200.047	317.153	1132.07	1011.69	734.336	GDSL esterase/lipase WDL1 [Amaranthus tricolor]
Bou_10080	1.66613	0.000426493	0.00370101	4724.3	1944.61	2457.93	10607.6	12053.3	6304.96	transketolase, chloroplastic [Amaranthus tricolor]
Bou_102135	1.665	1.6e-05	0.00021801	217.347	169.583	108.687	447.48	519.747	604.163	uncharacterized protein LOC110805631 [Spinacia oleracea]
Bou_6557	1.66412	7.44e-07	1.42e-05	97.1127	157.397	124.723	416.281	435.137	349.778	probable methyltransferase PMT27 [Spinacia oleracea]
Bou_87032	1.6617	0.00441533	0.0253865	39.7699	14.2165	43.653	130.144	97.9059	81.4825	inorganic phosphate transporter 2-1, chloroplastic [Beta vulgaris subsp. vulgaris]
Bou_127399	1.66119	4.51e-09	1.33e-07	813.897	1079.44	1061.04	3648.48	3049.59	2645.2	squamosa promoter-binding-like protein 18 isoform X1 [Chenopodium quinoa]
Bou_94340	1.66064	0.000476671	0.00406788	554.93	257.928	192.43	956.466	1022.57	1199.38	mitogen-activated protein kinase kinase kinase-like [Chenopodium quinoa]
Bou_65581	1.65806	1.76e-05	0.00023692	2529.55	1425.71	1592	5203.07	4607.62	7696.12	DNA (cytosine-5)-methyltransferase CMT3-like [Chenopodium quinoa]
Bou_16258	1.65666	2.42e-06	4.07e-05	215.498	210.201	155.013	535.728	500.408	793.957	ammonium transporter 1 member 2 [Amaranthus tricolor]
Bou_131234	1.6566	1.5e-05	0.000206442	221.047	180.753	125.614	575.841	669.628	417.349	potassium transporter 6-like [Amaranthus tricolor]
Bou_9956	1.65616	2.98e-14	2.04e-12	4050.99	4602.09	4187.13	12130.1	14126.2	14212.7	protein SDE2 homolog [Chenopodium quinoa]
Bou_39545	1.65378	0.00489804	0.0276223	1576.92	367.598	633.415	3311.53	1903.73	2896.6	serine carboxypeptidase-like 13 [Spinacia oleracea]
Bou_61888	1.65321	0.00457502	0.0261505	73.9906	23.3557	28.5081	136.383	113.619	146.072	poly(ADP-ribose) glycohydrolase 1 isoform X1 [Beta vulgaris subsp. vulgaris]
Bou_19662	1.65284	0.00282542	0.0176638	4172.15	1651.15	1281.97	5840.42	5893.69	10608.6	histone H4 [Cucurbita pepo subsp. pepo]
Bou_93831	1.64669	5.23e-05	0.000613745	3902.08	1921.26	2170.18	7362.03	7017.8	10649.4	histone H4 [Cucurbita pepo subsp. pepo]
Bou_7865	1.64591	6.54e-09	1.87e-07	508.685	450.866	422.276	1148.12	1513.31	1663.43	ubiquitin-conjugating enzyme E2 28 [Solanum lycopersicum]
Bou_24443	1.64563	0.000255141	0.00241338	76.7652	180.753	130.959	379.734	512.495	322.949	E3 ubiquitin-protein ligase ATL4 isoform X1 [Amaranthus tricolor]
Bou_344	1.64479	0.00160398	0.0111278	2828.29	1242.93	819.608	5798.52	5438.01	4057.23	protein ENHANCED PSEUDOMONAS SUSCEPTIBILTY 1-like [Chenopodium quinoa]
Bou_71742	1.64353	1.91e-07	4.17e-06	77.6901	69.0516	91.7605	260.287	261.082	224.574	GATA transcription factor 24-like [Chenopodium quinoa]
Bou_8748.1	1.64293	0.000290648	0.00268672	101.737	49.7578	63.2524	164.017	267.126	240.473	protein ROOT PRIMORDIUM DEFECTIVE 1 [Beta vulgaris subsp. vulgaris]
Bou_43610	1.64069	8.51e-05	0.000936515	141.507	62.9588	101.56	283.463	323.936	347.791	50S ribosomal protein HLP, mitochondrial isoform X1 [Beta vulgaris subsp. vulgaris]
Bou_131608	1.63956	0.000624795	0.00510648	261.742	117.794	138.977	388.648	481.068	746.26	protein yippee-like At5g53940 [Nicotiana tomentosiformis]
Bou_8212	1.63798	0.0090523	0.0451782	44.3944	107.639	46.3257	283.463	241.743	91.4194	cytochrome P450 703A2 [Amaranthus tricolor]
Bou_93467	1.63755	0.00617257	0.0332977	17.5728	13.201	23.1628	76.6599	55.6009	35.7728	cellulose synthase A catalytic subunit 8 [UDP-forming] [Beta vulgaris subsp. vulgaris]
Bou_8589	1.63685	2.67e-05	0.000340749	17352.6	10436.9	11632.2	32584.9	33207	56804.2	histone H1-like [Amaranthus tricolor]
Bou_70151	1.63517	0.000923357	0.00707424	213.648	82.2526	144.322	498.289	300.97	568.39	growth-regulating factor 3-like isoform X2 [Chenopodium quinoa]
Bou_126295	1.63458	0.000220501	0.00212816	266.366	108.655	213.811	505.421	582.6	741.292	zeatin O-glucosyltransferase-like [Chenopodium quinoa]
Bou_97166	1.63332	1.55e-05	0.000212297	418.972	308.701	316.262	876.241	844.892	1517.36	kinesin-like protein KIN-12E isoform X2 [Chenopodium quinoa]
Bou_48494	1.63281	2.7e-07	5.69e-06	767.652	573.738	613.815	1771.2	1706.71	2585.58	zinc-finger homeodomain protein 6 [Herrania umbratica]
Bou_118770	1.63262	0.000226858	0.0021815	29.5962	52.8042	39.1986	145.297	131.75	99.3689	uncharacterized protein LOC104908066 isoform X2 [Beta vulgaris subsp. vulgaris]
Bou_118310	1.632	0.00627961	0.0337632	16.6479	12.1856	21.3811	40.1127	42.305	73.533	uncharacterized protein LOC130810289 [Amaranthus tricolor]
Bou_111770	1.63053	0.000200967	0.00196744	536.432	241.681	506.019	1320.16	985.102	1671.38	serine/threonine-protein kinase Aurora-2 [Beta vulgaris subsp. vulgaris]
Bou_78140	1.63025	0.00755344	0.0391392	9.24883	14.2165	9.79966	38.33	31.4266	32.7917	glucan endo-1,3-beta-glucosidase 1-like [Amaranthus tricolor]
Bou_99909	1.62867	0.000110374	0.00117376	417.122	270.114	178.176	724.704	931.919	1019.52	UPF0496 protein 1 [Beta vulgaris subsp. vulgaris]
Bou_73790	1.62858	0.00182362	0.0123603	1970	671.222	795.554	3002.22	2839.27	4785.61	histone H4 [Cucurbita pepo subsp. pepo]
Bou_71052	1.62857	9.47e-06	0.000137273	874.939	554.444	453.457	1666.02	1918.23	2237.79	uncharacterized protein LOC130809672 [Amaranthus tricolor]
Bou_32609	1.62761	4.19e-06	6.65e-05	253.418	176.691	238.755	583.863	580.183	903.263	protein DEK-like isoform X1 [Chenopodium quinoa]
Bou_142889	1.62689	0.00785241	0.0403455	135.033	48.7423	57.9071	143.514	212.734	390.52	STOREKEEPER protein-like [Camellia sinensis]
Bou_108016	1.62495	0.00898129	0.0449093	124.859	533.119	751.901	1436.04	1419.03	1493.51	gibberellin 2-beta-dioxygenase-like [Abrus precatorius]
Bou_148368	1.62491	1.13e-09	3.74e-08	359.779	444.774	391.096	1084.83	1177.29	1424.95	uncharacterized protein LOC104888218 isoform X1 [Beta vulgaris subsp. vulgaris]
Bou_147243	1.62461	0.000425547	0.00369468	244.169	110.686	120.269	484.919	371.075	609.131	uncharacterized protein LOC110694155 [Chenopodium quinoa]
Bou_124870	1.62239	0.00352118	0.0211612	63.8169	49.7578	21.3811	168.474	146.254	100.363	homeobox-leucine zipper protein ANTHOCYANINLESS 2 [Amaranthus tricolor]
Bou_29196	1.62108	0.00229658	0.0149175	228.446	73.1135	223.61	421.63	499.199	695.582	protein NLP9-like [Chenopodium quinoa]
Bou_53481	1.61708	0.00866111	0.0436339	21.2723	15.232	8.01791	42.7869	45.9312	47.6971	protein trichome birefringence-like 37 [Beta vulgaris subsp. vulgaris]
Bou_8415	1.61663	0.001342	0.00964463	745.455	379.784	340.316	1248.84	976.641	2268.59	E3 ubiquitin-protein ligase ORTHRUS 2 [Beta vulgaris subsp. vulgaris]
Bou_118780	1.61495	0.00960542	0.0472685	12.0235	11.1701	11.5814	32.0902	26.5917	47.6971	PREDICTED: uncharacterized protein LOC104877645 [Vitis vinifera]
Bou_79189	1.61487	5.88e-05	0.000677774	413.422	247.773	236.974	719.355	819.508	1212.3	probable serine/threonine-protein kinase PBL10 [Amaranthus tricolor]
Bou_446	1.61462	0.00113732	0.00840242	27.7465	22.3402	16.9267	62.3976	83.4013	59.6213	protein ANTAGONIST OF LIKE HETEROCHROMATIN PROTEIN 1 [Beta vulgaris subsp. vulgaris]
Bou_79987	1.61377	0.000472746	0.00403975	154.455	100.531	69.4885	439.457	253.83	299.1	cis-prenyltransferase 4, chloroplastic [Beta vulgaris subsp. vulgaris]
Bou_127873	1.61343	0.00629618	0.0338278	22.1972	26.4021	26.7264	37.4386	87.0275	106.325	F-box/kelch-repeat protein At3g06240-like [Prosopis cineraria]
Bou_12295	1.61315	0.00222218	0.0144921	86.939	36.5567	32.0716	150.646	159.55	165.946	U-box domain-containing protein 30-like [Chenopodium quinoa]
Bou_104003	1.61272	0.000647506	0.00526062	197	83.2681	83.7426	333.381	369.867	410.393	LRR receptor-like serine/threonine-protein kinase ERECTA [Amaranthus tricolor]
Bou_32643	1.61223	0.000163675	0.00164514	64.7418	42.6495	87.3061	221.957	163.176	210.662	squamosa promoter-binding-like protein 9 [Beta vulgaris subsp. vulgaris]
Bou_18010	1.6122	0.00184111	0.0124467	27.7465	36.5567	44.5439	155.994	68.8967	107.318	F-box protein SNE-like [Chenopodium quinoa]
Bou_134054	1.60943	1.15e-05	0.000162739	653.892	644.82	462.366	1252.41	1765.93	2355.04	uncharacterized protein LOC110787619 [Spinacia oleracea]
Bou_42387	1.60914	0.000292151	0.00269624	120.235	97.4846	164.812	412.716	514.912	240.473	receptor-like cytosolic serine/threonine-protein kinase RBK1 [Spinacia oleracea]
Bou_88641	1.60859	0.0036725	0.0218972	110.986	253.866	109.578	344.078	344.484	757.191	ethylene-responsive transcription factor ERF118 [Beta vulgaris subsp. vulgaris]
Bou_135105	1.60775	0.00537212	0.0297607	122.084	68.0361	30.2899	198.781	205.481	267.302	histone H2A [Magnolia sinica]
Bou_70720	1.60771	0.00988662	0.0482974	144.282	99.5155	32.0716	190.758	273.169	376.608	mitochondrial arginine transporter BAC1 isoform X1 [Spinacia oleracea]
Bou_22982	1.60743	2.04e-05	0.000270061	56.4178	62.9588	65.925	140.84	194.603	229.542	uncharacterized protein LOC110787619 [Spinacia oleracea]
Bou_45057	1.60676	0.00283512	0.0177082	1778.55	627.557	559.472	2505.71	2754.66	3772.04	zinc-finger homeodomain protein 9-like [Pisum sativum]
Bou_150142	1.60618	0.000342594	0.00307741	123.934	92.4073	229.847	433.218	516.121	410.393	cytokinin riboside 5&apos;-monophosphate phosphoribohydrolase LOG4-like [Amaranthus tricolor]
Bou_84590	1.60545	0.00211951	0.0139359	1222.69	918.996	462.366	1901.34	1912.19	4109.9	protein SCARECROW [Beta vulgaris subsp. vulgaris]
Bou_85925	1.60501	0.000338762	0.00304975	73.0657	34.5258	72.1611	167.582	170.429	209.668	zinc finger CCCH domain-containing protein 32-like [Amaranthus tricolor]
Bou_78833	1.60475	6.74e-05	0.000761314	302.437	187.861	316.262	618.628	720.394	1114.92	coumaroyl-CoA:anthocyanidin 3-O-glucoside-6&apos;&apos;-O-coumaroyltransferase 2-like [Chenopodium quinoa]
Bou_5396	1.6042	0.00443714	0.0254947	2725.63	756.521	1117.16	3652.93	3794.16	6536.48	oxysterol-binding protein-related protein 1D isoform X2 [Amaranthus tricolor]
Bou_129710	1.60407	0.00601802	0.0326134	110.986	53.8196	33.8534	148.863	281.631	173.896	uncharacterized protein LOC110710711 isoform X1 [Chenopodium quinoa]
Bou_116518	1.60346	1.57e-05	0.000214367	861.991	648.882	701.121	2020.79	3122.11	1579.97	snakin-2 isoform X1 [Eucalyptus grandis]
Bou_91056	1.60303	0.00251605	0.0160981	53.6432	87.33	92.6513	312.879	114.828	281.214	LL-diaminopimelate aminotransferase, chloroplastic [Amaranthus tricolor]
Bou_32921	1.60111	3.13e-05	0.00039229	1072.86	476.253	718.939	2328.32	2179.31	2373.92	IQ domain-containing protein IQM3-like [Amaranthus tricolor]
Bou_130611	1.60072	0.000543601	0.00454181	24.9718	23.3557	21.3811	68.6374	58.0183	84.4635	squamosa promoter-binding-like protein 18 isoform X1 [Chenopodium quinoa]
Bou_62025	1.60054	0.00409236	0.0239432	14.7981	17.2629	14.2541	34.7644	59.227	46.7034	uncharacterized protein LOC104898349 [Beta vulgaris subsp. vulgaris]
Bou_64628	1.60039	0.00330216	0.0201176	23.1221	15.232	16.0358	50.8095	43.5137	70.5519	(3S,6E)-nerolidol synthase 1-like [Vitis riparia]
Bou_92232	1.60035	0.00493663	0.0277804	17.5728	18.2784	9.79966	51.7009	43.5137	42.7286	uncharacterized protein LOC104895368 [Beta vulgaris subsp. vulgaris]
Bou_122742	1.60031	0.00149267	0.0104964	66.5915	122.871	53.4527	205.021	188.559	341.829	microtubule-associated protein RP/EB family member 1C [Amaranthus tricolor]
Bou_144817	1.60008	0.000888191	0.00684165	134.108	87.33	71.2703	204.129	248.995	434.242	DNA repair protein RAD16 isoform X1 [Spinacia oleracea]
Bou_40613	1.59942	0.000652214	0.00529635	261.742	114.748	140.759	471.548	396.458	699.557	kinesin-like protein KIN-14S [Chenopodium quinoa]
Bou_13777	1.59838	1.01e-05	0.000145964	164.629	115.763	105.124	307.531	406.128	454.116	zinc finger protein CONSTANS-LIKE 7 isoform X1 [Beta vulgaris subsp. vulgaris]
Bou_71620	1.59829	3.82e-14	2.56e-12	470.765	466.098	460.584	1428.91	1333.21	1468.67	cyclic dof factor 3-like [Malania oleifera]
Bou_96337	1.59614	0.000970999	0.00736488	76.7652	69.0516	161.249	289.703	247.786	391.513	centromere protein C isoform X4 [Beta vulgaris subsp. vulgaris]
Bou_80703	1.59515	0.00690262	0.0364528	24.9718	12.1856	13.3632	57.0492	39.8876	55.6466	protein DEFECTIVE IN MERISTEM SILENCING 3-like [Chenopodium quinoa]
Bou_127813	1.59448	5.22e-05	0.000613387	4421.86	2877.83	2055.26	7861.21	8969.87	11419.5	chalcone synthase-like [Chenopodium quinoa]
Bou_102244	1.5938	0.00320901	0.0196271	235.845	76.1599	105.124	328.925	558.426	372.633	LOB domain-containing protein 21-like [Chenopodium quinoa]
Bou_142773	1.59335	0.000407809	0.00355695	129.484	105.608	73.052	279.006	213.942	436.229	kinesin-like protein KIN-12F isoform X4 [Chenopodium quinoa]
Bou_32947	1.59286	0.00665402	0.0353807	1121.88	309.717	379.514	1221.21	1907.35	2335.17	65-kDa microtubule-associated protein 1 isoform X2 [Amaranthus tricolor]
Bou_79372	1.59255	9.9e-08	2.29e-06	659.441	606.232	531.854	2112.6	1927.9	1380.23	acyltransferase-like protein At3g26840, chloroplastic isoform X2 [Carya illinoinensis]
Bou_107890	1.59214	0.00576399	0.0314866	22.1972	39.6031	27.6172	104.293	47.1399	117.255	protein STAY-GREEN 1, chloroplastic-like [Chenopodium quinoa]
Bou_26374	1.59202	0.000175745	0.00175114	88.7887	104.593	63.2524	208.586	211.525	352.76	probable receptor-like serine/threonine-protein kinase At5g57670 [Chenopodium quinoa]
Bou_41843	1.59105	0.000212139	0.00206203	649.268	338.15	361.697	1333.53	956.093	1774.73	tubulin beta-8 chain [Gossypium raimondii]
Bou_85173	1.59069	0.00897371	0.0448975	180.352	48.7423	100.669	403.802	180.098	409.4	LOW QUALITY PROTEIN: glycosyltransferase family 92 protein RCOM_0530710 [Eucalyptus grandis]
Bou_39315	1.59027	0.00115646	0.00852721	16.6479	26.4021	24.0537	66.8546	78.5664	56.6403	pentatricopeptide repeat-containing protein At1g06140, mitochondrial-like [Chenopodium quinoa]
Bou_130662	1.58988	1.27e-05	0.000177979	275.615	325.964	415.149	1025.1	732.481	1302.73	ankyrin repeat domain-containing protein 13C-like [Chenopodium quinoa]
Bou_101520	1.58902	0.0016625	0.0114779	386.601	120.84	226.283	771.056	563.261	873.452	LOW QUALITY PROTEIN: glutathione hydrolase 1-like [Phoenix dactylifera]
Bou_132731	1.58822	0.000186463	0.00184288	132.258	84.2836	58.798	294.16	250.204	283.201	nucleosome assembly protein 1;4-like isoform X1 [Cynara cardunculus var. scolymus]
[truncated: 4,458 more rows]

## Sheet: Supplementary Table S4
Supplementary Table S4. GO terms enriched for up-regulated DEGs (differentially expressed genes) between 6-BA and CK group.
ID	Description	GeneRatio	BgRatio	pvalue	p.adjust	qvalue	geneID	Count
GO:0000786	nucleosome	55/2153	144/42930	5.59e-34	1.08e-30	9.73e-31	Bou_66904/Bou_33237/Bou_119426/Bou_36309/Bou_122726/Bou_124347/Bou_122443/Bou_112414/Bou_22806/Bou_73701/Bou_83224/Bou_27267/Bou_9819/Bou_139878/Bou_87149/Bou_142144/Bou_36900/Bou_114895/Bou_10744/Bou_7453/Bou_21011/Bou_23943/Bou_14529/Bou_15357/Bou_43607/Bou_17351/Bou_147565/Bou_29064/Bou_29701/Bou_53382/Bou_928/Bou_4730/Bou_86820/Bou_23378/Bou_11641/Bou_19662/Bou_93831/Bou_8589/Bou_73790/Bou_13…	55
GO:0030527	structural constituent of chromatin	52/2153	131/42930	3.45e-33	3.32e-30	3e-30	Bou_66904/Bou_119426/Bou_36309/Bou_122726/Bou_124347/Bou_122443/Bou_112414/Bou_22806/Bou_83224/Bou_27267/Bou_9819/Bou_87149/Bou_142144/Bou_36900/Bou_114895/Bou_10744/Bou_7453/Bou_21011/Bou_23943/Bou_14529/Bou_15357/Bou_43607/Bou_17351/Bou_147565/Bou_29064/Bou_29701/Bou_53382/Bou_928/Bou_4730/Bou_86820/Bou_23378/Bou_11641/Bou_19662/Bou_93831/Bou_8589/Bou_73790/Bou_135105/Bou_123645/Bou_133042/Bou_…	52
GO:0046982	protein heterodimerization activity	55/2153	301/42930	7.88e-17	5.06e-14	4.57e-14	Bou_132108/Bou_78859/Bou_65212/Bou_66904/Bou_35340/Bou_119426/Bou_36309/Bou_122726/Bou_124347/Bou_122443/Bou_112414/Bou_22806/Bou_83224/Bou_9819/Bou_87149/Bou_142144/Bou_36900/Bou_114895/Bou_10744/Bou_7453/Bou_21011/Bou_23943/Bou_14529/Bou_15357/Bou_43607/Bou_17351/Bou_147565/Bou_52579/Bou_29064/Bou_29701/Bou_928/Bou_4730/Bou_86820/Bou_23378/Bou_11641/Bou_19662/Bou_93831/Bou_73790/Bou_135105/Bou_…	55
GO:0042555	MCM complex	15/2153	25/42930	6.18e-14	2.98e-11	2.69e-11	Bou_61352/Bou_79296/Bou_20272/Bou_111654/Bou_131998/Bou_51589/Bou_39711/Bou_14437/Bou_148258/Bou_129634/Bou_82043/Bou_74730/Bou_132710/Bou_23796/Bou_71529	15
GO:0010369	chromocenter	17/2153	43/42930	9.13e-12	3.52e-09	3.18e-09	Bou_93254/Bou_78422/Bou_124253/Bou_119531/Bou_119426/Bou_96921/Bou_36309/Bou_7453/Bou_147565/Bou_29701/Bou_928/Bou_4730/Bou_23378/Bou_8415/Bou_2822/Bou_101943/Bou_23738	17
GO:0006270	DNA replication initiation	18/2153	55/42930	9.12e-11	2.93e-08	2.65e-08	Bou_89783/Bou_3974/Bou_61352/Bou_111654/Bou_121756/Bou_51589/Bou_39711/Bou_14437/Bou_148258/Bou_102466/Bou_129634/Bou_82043/Bou_34315/Bou_132710/Bou_23796/Bou_100193/Bou_59600/Bou_105589	18
GO:0006334	nucleosome assembly	21/2153	77/42930	1.23e-10	3.37e-08	3.05e-08	Bou_43038/Bou_124347/Bou_27267/Bou_110026/Bou_139878/Bou_10744/Bou_14529/Bou_15357/Bou_43607/Bou_53382/Bou_86820/Bou_11641/Bou_19662/Bou_93831/Bou_8589/Bou_73790/Bou_132731/Bou_123645/Bou_111830/Bou_133824/Bou_43022	21
GO:0044772	mitotic cell cycle phase transition	17/2153	57/42930	1.55e-09	3.73e-07	3.37e-07	Bou_135723/Bou_4853/Bou_56642/Bou_137863/Bou_135756/Bou_41619/Bou_96849/Bou_62406/Bou_118940/Bou_6727/Bou_107192/Bou_5509/Bou_106411/Bou_10363/Bou_31117/Bou_10318/Bou_63219	17
GO:0005874	microtubule	49/2153	399/42930	8.5e-09	1.82e-06	1.64e-06	Bou_80977/Bou_21589/Bou_20354/Bou_108560/Bou_10972/Bou_136811/Bou_22449/Bou_99312/Bou_34045/Bou_140744/Bou_65860/Bou_107942/Bou_97792/Bou_78070/Bou_72139/Bou_37203.2/Bou_133363/Bou_81869/Bou_142225/Bou_148015/Bou_42748/Bou_6495/Bou_5278/Bou_52101/Bou_49053/Bou_97166/Bou_111770/Bou_40613/Bou_142773/Bou_32947/Bou_41843/Bou_79562/Bou_129901/Bou_124084/Bou_30443/Bou_26504/Bou_58050/Bou_57371/Bou_4717…	49
GO:0016538	cyclin-dependent protein serine/threonine kinase regulator activity	17/2153	64/42930	1.09e-08	2.11e-06	1.9e-06	Bou_135723/Bou_4853/Bou_56642/Bou_137863/Bou_135756/Bou_41619/Bou_96849/Bou_62406/Bou_118940/Bou_6727/Bou_107192/Bou_5509/Bou_106411/Bou_10363/Bou_31117/Bou_10318/Bou_63219	17
GO:0006268	DNA unwinding involved in DNA replication	12/2153	31/42930	1.42e-08	2.49e-06	2.25e-06	Bou_115634/Bou_61352/Bou_111654/Bou_131998/Bou_39711/Bou_14437/Bou_148258/Bou_129634/Bou_82043/Bou_48235/Bou_74730/Bou_23796	12
GO:0008017	microtubule binding	46/2153	372/42930	1.94e-08	3.11e-06	2.81e-06	Bou_80977/Bou_21589/Bou_20354/Bou_108560/Bou_136811/Bou_99312/Bou_34045/Bou_140744/Bou_65860/Bou_107942/Bou_78070/Bou_72139/Bou_37203.2/Bou_133363/Bou_142225/Bou_44686/Bou_133462/Bou_148015/Bou_143955/Bou_100879/Bou_42748/Bou_6495/Bou_52101/Bou_49053/Bou_97166/Bou_122742/Bou_40613/Bou_142773/Bou_32947/Bou_129901/Bou_67180/Bou_119460/Bou_124084/Bou_68418/Bou_30443/Bou_26504/Bou_58050/Bou_57371/Bou…	46
GO:0009823	cytokinin catabolic process	8/2153	14/42930	9.04e-08	1.24e-05	1.12e-05	Bou_129024/Bou_132024/Bou_15167/Bou_130312/Bou_69761/Bou_109049/Bou_72839/Bou_72564	8
GO:0019139	cytokinin dehydrogenase activity	8/2153	14/42930	9.04e-08	1.24e-05	1.12e-05	Bou_129024/Bou_132024/Bou_15167/Bou_130312/Bou_69761/Bou_109049/Bou_72839/Bou_72564	8
GO:0000347	THO complex	10/2153	26/42930	2.5e-07	3.21e-05	2.9e-05	Bou_111654/Bou_131998/Bou_51589/Bou_39711/Bou_148258/Bou_129634/Bou_82043/Bou_74730/Bou_132710/Bou_23796	10
GO:0007018	microtubule-based movement	25/2153	158/42930	3.5e-07	4.04e-05	3.65e-05	Bou_21589/Bou_136811/Bou_107942/Bou_72139/Bou_37203.2/Bou_133363/Bou_142225/Bou_133462/Bou_148015/Bou_42748/Bou_52101/Bou_49053/Bou_97166/Bou_40613/Bou_142773/Bou_129901/Bou_124084/Bou_26504/Bou_58050/Bou_57371/Bou_36532/Bou_21466/Bou_130800/Bou_88654/Bou_50326	25
GO:0035251	UDP-glucosyltransferase activity	29/2153	202/42930	3.56e-07	4.04e-05	3.65e-05	Bou_142616/Bou_93224/Bou_106631/Bou_72669/Bou_123972/Bou_54772/Bou_43903/Bou_133129/Bou_125561/Bou_53113/Bou_47922/Bou_48983/Bou_52280/Bou_144956/Bou_75211/Bou_8176/Bou_60181/Bou_53663/Bou_273/Bou_66948/Bou_73989/Bou_34381/Bou_30548/Bou_3300/Bou_56619/Bou_19150/Bou_19069/Bou_137336/Bou_15783	29
GO:0000307	cyclin-dependent protein kinase holoenzyme complex	19/2153	100/42930	5.01e-07	5.36e-05	4.85e-05	Bou_135723/Bou_4853/Bou_56642/Bou_137863/Bou_135756/Bou_41619/Bou_96849/Bou_62406/Bou_118940/Bou_6727/Bou_107192/Bou_5509/Bou_106411/Bou_137850/Bou_123435/Bou_31117/Bou_22767/Bou_10318/Bou_29240	19
GO:0009909	regulation of flower development	29/2153	214/42930	1.2e-06	0.000121715	0.000110027	Bou_23331/Bou_103072/Bou_85717/Bou_142616/Bou_35915/Bou_89536/Bou_142853/Bou_135095/Bou_121037/Bou_98589.1/Bou_36955/Bou_86121/Bou_36928/Bou_48983/Bou_47585/Bou_64595/Bou_145110/Bou_15157/Bou_94769/Bou_55328/Bou_142229/Bou_13777/Bou_17777/Bou_28180/Bou_1590/Bou_21258/Bou_58751/Bou_130833/Bou_1932	29
GO:0000727	double-strand break repair via break-induced replication	9/2153	25/42930	1.94e-06	0.00018666	0.000168736	Bou_61352/Bou_79296/Bou_131998/Bou_39711/Bou_14437/Bou_148258/Bou_129634/Bou_82043/Bou_74730	9
GO:0003682	chromatin binding	35/2153	294/42930	2.21e-06	0.0002028	0.000183325	Bou_55642/Bou_150898/Bou_128546/Bou_34837/Bou_78422/Bou_143128/Bou_45098/Bou_124253/Bou_101374.1/Bou_20272/Bou_40756/Bou_54988/Bou_103151/Bou_34315/Bou_12203/Bou_29840/Bou_65581/Bou_32609/Bou_8415/Bou_446/Bou_85173/Bou_132731/Bou_141128/Bou_141044/Bou_51848/Bou_100193/Bou_135643/Bou_130315/Bou_97971/Bou_21258/Bou_103767/Bou_58751/Bou_62668/Bou_140644/Bou_56467	35
GO:0009524	phragmoplast	32/2153	259/42930	2.68e-06	0.000227392	0.000205557	Bou_109492/Bou_21589/Bou_108560/Bou_71751/Bou_99312/Bou_65860/Bou_8387/Bou_107942/Bou_8054/Bou_1182/Bou_78070/Bou_72139/Bou_37203.2/Bou_148015/Bou_100879/Bou_42748/Bou_6495/Bou_138391/Bou_52101/Bou_49053/Bou_97166/Bou_111770/Bou_122742/Bou_32947/Bou_119460/Bou_30443/Bou_26504/Bou_58050/Bou_149705/Bou_88654/Bou_6467/Bou_150145	32
GO:0000079	regulation of cyclin-dependent protein serine/threonine kinase activity	16/2153	82/42930	2.72e-06	0.000227392	0.000205557	Bou_135723/Bou_4853/Bou_56642/Bou_137863/Bou_135756/Bou_41619/Bou_96849/Bou_62406/Bou_118940/Bou_6727/Bou_107192/Bou_5509/Bou_106411/Bou_31117/Bou_55145/Bou_10318	16
GO:0009944	polarity specification of adaxial/abaxial axis	13/2153	58/42930	4.64e-06	0.000372325	0.000336572	Bou_116984/Bou_15759.1/Bou_102644/Bou_102331/Bou_8266/Bou_142853/Bou_50348/Bou_140559/Bou_115647/Bou_133668/Bou_45906.1/Bou_80491.1/Bou_129490	13
GO:0010218	response to far red light	14/2153	68/42930	5.84e-06	0.000450212	0.00040698	Bou_94687/Bou_71131/Bou_119008/Bou_136783/Bou_4129/Bou_102507/Bou_42647/Bou_146023/Bou_33390/Bou_102080/Bou_118972/Bou_114876/Bou_68731/Bou_86567	14
GO:0048825	cotyledon development	14/2153	69/42930	6.99e-06	0.00051814	0.000468385	Bou_31096/Bou_31216/Bou_42529/Bou_122653/Bou_121588/Bou_143692/Bou_49396/Bou_128606/Bou_22540/Bou_45003/Bou_2478/Bou_51242/Bou_110112/Bou_13471	14
GO:0004386	helicase activity	25/2153	186/42930	7.34e-06	0.000523619	0.000473337	Bou_112410/Bou_87898/Bou_95721/Bou_54207/Bou_34201/Bou_143128/Bou_11835/Bou_79296/Bou_62899/Bou_40964/Bou_119709/Bou_111654/Bou_39711/Bou_71268/Bou_148258/Bou_129634/Bou_82043/Bou_147253/Bou_8935/Bou_23796/Bou_144817/Bou_71529/Bou_31589/Bou_67515/Bou_79168	25
GO:0080188	gene silencing by RNA-directed DNA methylation	16/2153	89/42930	8.24e-06	0.000566916	0.000512477	Bou_112410/Bou_95721/Bou_34201/Bou_40964/Bou_40756/Bou_13631/Bou_50176/Bou_43331/Bou_90474/Bou_13982/Bou_8935/Bou_80703/Bou_141128/Bou_110475/Bou_38139/Bou_62668	16
GO:0010114	response to red light	16/2153	91/42930	1.11e-05	0.000734778	0.00066422	Bou_94687/Bou_47354/Bou_71131/Bou_119008/Bou_136783/Bou_4129/Bou_102507/Bou_42647/Bou_146023/Bou_102080/Bou_118972/Bou_48559/Bou_88525/Bou_114876/Bou_86567/Bou_111425	16
GO:0019760	glucosinolate metabolic process	13/2153	68/42930	2.89e-05	0.00185488	0.00167676	Bou_147958/Bou_111680/Bou_123734/Bou_105426/Bou_10598/Bou_108140/Bou_100870/Bou_96950/Bou_52579/Bou_28616/Bou_45057/Bou_12141/Bou_127964	13
GO:0031640	killing of cells of another organism	10/2153	42/42930	3.31e-05	0.00205958	0.0018618	Bou_124311/Bou_71684/Bou_124298/Bou_30114/Bou_68451/Bou_47201/Bou_139267/Bou_120764/Bou_4768/Bou_140382	10
GO:0007346	regulation of mitotic cell cycle	7/2153	20/42930	3.44e-05	0.00206751	0.00186897	Bou_119531/Bou_96921/Bou_20619/Bou_137850/Bou_123435/Bou_80531/Bou_14399	7
GO:0010375	stomatal complex patterning	8/2153	27/42930	3.72e-05	0.0021063	0.00190404	Bou_129579/Bou_103366/Bou_79690/Bou_120263/Bou_131293/Bou_113494/Bou_118642/Bou_67703	8
GO:0035098	ESC/E(Z) complex	8/2153	27/42930	3.72e-05	0.0021063	0.00190404	Bou_59813/Bou_109859/Bou_103151/Bou_50176/Bou_13982/Bou_12203/Bou_446/Bou_138864	8
GO:0009908	flower development	43/2153	449/42930	4.36e-05	0.00239958	0.00216915	Bou_23331/Bou_88241/Bou_138610/Bou_95015/Bou_69076/Bou_85717/Bou_111971/Bou_15759.1/Bou_35915/Bou_109859/Bou_111680/Bou_135095/Bou_121037/Bou_67474/Bou_123734/Bou_145745/Bou_105426/Bou_45906.1/Bou_142105/Bou_80491.1/Bou_82968/Bou_128606/Bou_108140/Bou_64595/Bou_94468/Bou_13471/Bou_50176/Bou_50679/Bou_108736/Bou_96950/Bou_13982/Bou_65469/Bou_132399/Bou_13777/Bou_71620/Bou_109997/Bou_12141/Bou_1192…	43
GO:0032502	developmental process	10/2153	44/42930	5.1e-05	0.00272885	0.00246681	Bou_6363/Bou_66333/Bou_148006/Bou_11338/Bou_79429/Bou_48200/Bou_63742/Bou_44275/Bou_50280/Bou_40677	10
GO:2000028	regulation of photoperiodism, flowering	20/2153	150/42930	6.49e-05	0.00333065	0.00301082	Bou_109859/Bou_1724.2/Bou_121037/Bou_136783/Bou_4129/Bou_42647/Bou_132874/Bou_146023/Bou_15157/Bou_16201/Bou_62763/Bou_132524/Bou_6983/Bou_50176/Bou_13982/Bou_13777/Bou_130315/Bou_138864/Bou_130833/Bou_56467	20
GO:0004144	diacylglycerol O-acyltransferase activity	8/2153	29/42930	6.57e-05	0.00333065	0.00301082	Bou_112817/Bou_114451/Bou_149009/Bou_142034/Bou_44700/Bou_28434/Bou_79372/Bou_104667	8
GO:0030187	melatonin biosynthetic process	6/2153	16/42930	8.18e-05	0.00404064	0.00365263	Bou_70900/Bou_64256/Bou_75701/Bou_106085/Bou_6983/Bou_38356	6
GO:0005876	spindle microtubule	9/2153	38/42930	8.56e-05	0.00412245	0.00372659	Bou_119531/Bou_96921/Bou_133462/Bou_42748/Bou_49053/Bou_111770/Bou_2822/Bou_119460/Bou_130800	9
GO:0000785	chromatin	22/2153	178/42930	9.12e-05	0.00428614	0.00387455	Bou_34837/Bou_143128/Bou_45098/Bou_111654/Bou_131998/Bou_51589/Bou_16201/Bou_132524/Bou_82252/Bou_74730/Bou_11091/Bou_132710/Bou_23796/Bou_29840/Bou_132731/Bou_141044/Bou_72840/Bou_51848/Bou_97971/Bou_58751/Bou_88623/Bou_140644	22
GO:0005871	kinesin complex	11/2153	57/42930	0.000107287	0.00491988	0.00444744	Bou_107942/Bou_148015/Bou_42748/Bou_52101/Bou_49053/Bou_40613/Bou_142773/Bou_58050/Bou_57371/Bou_88654/Bou_50326	11
GO:0003777	microtubule motor activity	18/2153	133/42930	0.000121467	0.00544061	0.00491817	Bou_21589/Bou_136811/Bou_72139/Bou_37203.2/Bou_133363/Bou_142225/Bou_42748/Bou_52101/Bou_49053/Bou_97166/Bou_40613/Bou_142773/Bou_129901/Bou_124084/Bou_26504/Bou_36532/Bou_21466/Bou_88654	18
GO:0140658	ATP-dependent chromatin remodeler activity	14/2153	89/42930	0.000135215	0.00591871	0.00535036	Bou_112410/Bou_95721/Bou_34201/Bou_143128/Bou_33237/Bou_62899/Bou_40964/Bou_73701/Bou_71268/Bou_8935/Bou_144817/Bou_31589/Bou_67515/Bou_79168	14
GO:0008574	plus-end-directed microtubule motor activity	7/2153	25/42930	0.000170757	0.00712999	0.00644532	Bou_107942/Bou_133462/Bou_148015/Bou_58050/Bou_57371/Bou_130800/Bou_50326	7
GO:0010601	positive regulation of auxin biosynthetic process	7/2153	25/42930	0.000170757	0.00712999	0.00644532	Bou_111680/Bou_123734/Bou_105426/Bou_108140/Bou_96950/Bou_12141/Bou_127964	7
GO:0000419	RNA polymerase V complex	8/2153	33/42930	0.000177694	0.00712999	0.00644532	Bou_127742/Bou_131293/Bou_22297/Bou_90474/Bou_80703/Bou_118642/Bou_52028/Bou_12400	8
GO:0008356	asymmetric cell division	8/2153	33/42930	0.000177694	0.00712999	0.00644532	Bou_129579/Bou_54334/Bou_103366/Bou_58160/Bou_45906.1/Bou_80491.1/Bou_17717/Bou_84590	8
GO:0006081	cellular aldehyde metabolic process	5/2153	12/42930	0.000185877	0.00715996	0.00647242	Bou_94822/Bou_62462/Bou_117037/Bou_25481/Bou_118259	5
GO:0090626	plant epidermis morphogenesis	5/2153	12/42930	0.000185877	0.00715996	0.00647242	Bou_55681/Bou_80752/Bou_49032/Bou_133600/Bou_120893	5
GO:0042127	regulation of cell population proliferation	10/2153	51/42930	0.000190753	0.00720373	0.00651197	Bou_69076/Bou_111680/Bou_123734/Bou_105426/Bou_108140/Bou_111654/Bou_96950/Bou_23796/Bou_12141/Bou_127964	10
GO:0051225	spindle assembly	11/2153	61/42930	0.000202262	0.00749147	0.00677209	Bou_78070/Bou_37203.2/Bou_44686/Bou_100879/Bou_42748/Bou_49053/Bou_97166/Bou_122742/Bou_40613/Bou_67180/Bou_119460	11
GO:0009638	phototropism	8/2153	34/42930	0.000222206	0.00776043	0.00701522	Bou_22200/Bou_13950/Bou_9371/Bou_46121/Bou_92333/Bou_118972/Bou_127876/Bou_10856	8
GO:0031507	heterochromatin formation	8/2153	34/42930	0.000222206	0.00776043	0.00701522	Bou_54207/Bou_43038/Bou_33237/Bou_119709/Bou_40756/Bou_73701/Bou_141128/Bou_62668	8
GO:0009736	cytokinin-activated signaling pathway	20/2153	164/42930	0.000223286	0.00776043	0.00701522	Bou_57945/Bou_89536/Bou_31216/Bou_42529/Bou_122653/Bou_126360/Bou_86121/Bou_76504/Bou_84530/Bou_130503/Bou_22540/Bou_135931/Bou_145110/Bou_94228/Bou_48559/Bou_6682/Bou_24441/Bou_88525/Bou_93083/Bou_111425	20
GO:0009755	hormone-mediated signaling pathway	10/2153	52/42930	0.000225641	0.00776043	0.00701522	Bou_69076/Bou_67348/Bou_47533/Bou_51566/Bou_35340/Bou_149261/Bou_137850/Bou_50683/Bou_123435/Bou_18420	10
GO:0008194	UDP-glycosyltransferase activity	14/2153	95/42930	0.000273632	0.00924589	0.00835804	Bou_118293/Bou_140841/Bou_103164/Bou_126500/Bou_8490/Bou_110411/Bou_43903/Bou_66948/Bou_12873/Bou_104743/Bou_2055/Bou_32571/Bou_114341/Bou_47611	14
GO:0010374	stomatal complex development	7/2153	27/42930	0.000288826	0.009591	0.00867001	Bou_55681/Bou_72346/Bou_120211/Bou_88687/Bou_79690/Bou_131293/Bou_118642	7
GO:0045165	cell fate commitment	6/2153	20/42930	0.000333005	0.010603	0.00958482	Bou_116984/Bou_102644/Bou_102331/Bou_8266/Bou_142853/Bou_24857	6
GO:1905421	regulation of plant organ morphogenesis	6/2153	20/42930	0.000333005	0.010603	0.00958482	Bou_123053/Bou_140559/Bou_115647/Bou_23106/Bou_143955/Bou_99995	6
GO:0010017	red or far-red light signaling pathway	9/2153	45/42930	0.00033912	0.010603	0.00958482	Bou_123053/Bou_33390/Bou_17777/Bou_48559/Bou_88525/Bou_114876/Bou_86567/Bou_1932/Bou_111425	9
GO:0006351	DNA-templated transcription	13/2153	86/42930	0.000346827	0.010603	0.00958482	Bou_94687/Bou_6363/Bou_77702/Bou_148006/Bou_71131/Bou_72990/Bou_119008/Bou_79429/Bou_48200/Bou_10598/Bou_63742/Bou_44275/Bou_70151	13
GO:0048653	anther development	13/2153	86/42930	0.000346827	0.010603	0.00958482	Bou_78859/Bou_135095/Bou_88313/Bou_65212/Bou_44787/Bou_93742/Bou_89048/Bou_89850/Bou_115449/Bou_8212/Bou_80454/Bou_61816/Bou_45391	13
GO:0033612	receptor serine/threonine kinase binding	10/2153	55/42930	0.000363878	0.0109505	0.00989893	Bou_129579/Bou_103366/Bou_140559/Bou_115647/Bou_123019/Bou_79690/Bou_50683/Bou_18420/Bou_66509/Bou_1590	10
GO:0006306	DNA methylation	10/2153	56/42930	0.000423273	0.0124629	0.0112661	Bou_127742/Bou_40756/Bou_90474/Bou_65581/Bou_80703/Bou_141128/Bou_110475/Bou_38139/Bou_12400/Bou_62668	10
GO:0017096	acetylserotonin O-methyltransferase activity	5/2153	14/42930	0.00043184	0.0124629	0.0112661	Bou_70900/Bou_64256/Bou_75701/Bou_106085/Bou_38356	5
GO:0030261	chromosome condensation	6/2153	21/42930	0.00044649	0.0124629	0.0112661	Bou_139878/Bou_73669/Bou_53382/Bou_8589/Bou_133824/Bou_43022	6
GO:0047196	long-chain-alcohol O-fatty-acyltransferase activity	6/2153	21/42930	0.00044649	0.0124629	0.0112661	Bou_138844/Bou_114451/Bou_149009/Bou_142034/Bou_44700/Bou_28434	6
GO:0102966	arachidoyl-CoA:1-dodecanol O-acyltransferase activity	6/2153	21/42930	0.00044649	0.0124629	0.0112661	Bou_138844/Bou_114451/Bou_149009/Bou_142034/Bou_44700/Bou_28434	6
GO:0051302	regulation of cell division	9/2153	47/42930	0.000476481	0.01311	0.0118511	Bou_54334/Bou_133429/Bou_140559/Bou_115647/Bou_143550/Bou_80962/Bou_97524/Bou_18965/Bou_69913	9
GO:1902183	regulation of shoot apical meristem development	7/2153	30/42930	0.000580257	0.0157405	0.014229	Bou_116984/Bou_15759.1/Bou_102644/Bou_102331/Bou_8266/Bou_142853/Bou_69060	7
GO:0009785	blue light signaling pathway	8/2153	39/42930	0.000602374	0.0161135	0.0145662	Bou_22200/Bou_13950/Bou_46121/Bou_92333/Bou_21299/Bou_17777/Bou_118972/Bou_1932	8
GO:0009881	photoreceptor activity	8/2153	40/42930	0.000720173	0.0189834	0.0171605	Bou_34837/Bou_73585/Bou_45098/Bou_67083/Bou_121645/Bou_29840/Bou_141044/Bou_97971	8
GO:0099503	secretory vesicle	26/2153	261/42930	0.000729373	0.0189834	0.0171605	Bou_117272/Bou_88851/Bou_138010/Bou_129808/Bou_103061/Bou_69677/Bou_102627/Bou_18046/Bou_103251/Bou_66348/Bou_125382/Bou_87585/Bou_111943/Bou_17852/Bou_66497/Bou_127935/Bou_30938/Bou_22230/Bou_29752/Bou_82067/Bou_32194/Bou_6403/Bou_64353/Bou_102051/Bou_129359/Bou_116074	26
GO:0030598	rRNA N-glycosylase activity	9/2153	50/42930	0.000765364	0.0193959	0.0175334	Bou_37460/Bou_40762/Bou_65066/Bou_84333/Bou_128083/Bou_97264/Bou_64732/Bou_124849/Bou_13334	9
GO:0090729	toxin activity	9/2153	50/42930	0.000765364	0.0193959	0.0175334	Bou_37460/Bou_40762/Bou_65066/Bou_84333/Bou_128083/Bou_97264/Bou_64732/Bou_124849/Bou_13334	9
GO:0004521	endoribonuclease activity	13/2153	95/42930	0.000916582	0.022707	0.0205265	Bou_22128/Bou_60074/Bou_67004/Bou_90464/Bou_121692/Bou_58279/Bou_101537/Bou_40756/Bou_57996/Bou_141692.1/Bou_141128/Bou_35360/Bou_92919	13
GO:0030154	cell differentiation	36/2153	411/42930	0.000924421	0.022707	0.0205265	Bou_88241/Bou_132108/Bou_69076/Bou_15759.1/Bou_1506/Bou_111680/Bou_67474/Bou_123734/Bou_105426/Bou_45003/Bou_2478/Bou_93742/Bou_108140/Bou_84444/Bou_132162/Bou_75137/Bou_109882/Bou_9268/Bou_50176/Bou_108736/Bou_96950/Bou_17744/Bou_115449/Bou_13982/Bou_50683/Bou_132399/Bou_96098/Bou_93859/Bou_109997/Bou_141494/Bou_12141/Bou_18420/Bou_86888/Bou_119245/Bou_127964/Bou_97501	36
GO:0009718	anthocyanin-containing compound biosynthetic process	14/2153	107/42930	0.000931389	0.022707	0.0205265	Bou_60074/Bou_12089/Bou_42990/Bou_67004/Bou_118293/Bou_140841/Bou_103164/Bou_126500/Bou_58279/Bou_8490/Bou_109567/Bou_114341/Bou_78833/Bou_46965	14
GO:0008327	methyl-CpG binding	8/2153	42/42930	0.00101121	0.0235181	0.0212598	Bou_93254/Bou_98029/Bou_78422/Bou_124253/Bou_99316/Bou_8415/Bou_67976/Bou_141751	8
GO:0102756	very-long-chain 3-ketoacyl-CoA synthase activity	8/2153	42/42930	0.00101121	0.0235181	0.0212598	Bou_86985/Bou_123924/Bou_114115/Bou_134255/Bou_107230/Bou_13733/Bou_77304/Bou_15099	8
GO:0008094	ATP-dependent activity, acting on DNA	9/2153	52/42930	0.00102723	0.0235181	0.0212598	Bou_33237/Bou_62899/Bou_73701/Bou_71268/Bou_74516/Bou_8935/Bou_144817/Bou_31589/Bou_79168	9
GO:0048437	floral organ development	9/2153	52/42930	0.00102723	0.0235181	0.0212598	Bou_143007/Bou_7548/Bou_16672/Bou_115644/Bou_8870/Bou_25506/Bou_89832/Bou_50683/Bou_18420	9
GO:0016836	hydro-lyase activity	4/2153	10/42930	0.00103792	0.0235181	0.0212598	Bou_37943/Bou_130843/Bou_33336/Bou_123562	4
GO:0051231	spindle elongation	4/2153	10/42930	0.00103792	0.0235181	0.0212598	Bou_133462/Bou_129901/Bou_124084/Bou_130800	4
GO:0048366	leaf development	22/2153	212/42930	0.00105736	0.0236799	0.021406	Bou_138610/Bou_94687/Bou_77702/Bou_138542/Bou_35844/Bou_71131/Bou_72990/Bou_119008/Bou_103624/Bou_121588/Bou_43038/Bou_143692/Bou_58160/Bou_35340/Bou_46918/Bou_57996/Bou_65469/Bou_84590/Bou_116350/Bou_17535/Bou_35360/Bou_6711	22
GO:0005694	chromosome	18/2153	159/42930	0.00108638	0.0240501	0.0217407	Bou_144953/Bou_93254/Bou_62438/Bou_115634/Bou_44375/Bou_46648/Bou_37003/Bou_103706/Bou_72139/Bou_43331/Bou_48235/Bou_138391/Bou_53779/Bou_72840/Bou_26504/Bou_3101/Bou_89731/Bou_64475	18
GO:0031492	nucleosomal DNA binding	5/2153	17/42930	0.00117661	0.0257518	0.023279	Bou_139878/Bou_53382/Bou_8589/Bou_133824/Bou_43022	5
GO:0004866	endopeptidase inhibitor activity	6/2153	25/42930	0.00122645	0.0265034	0.0239583	Bou_131147/Bou_105954/Bou_86786/Bou_98616/Bou_66348/Bou_71810	6
GO:0009851	auxin biosynthetic process	10/2153	64/42930	0.00125223	0.0265034	0.0239583	Bou_71433/Bou_21456/Bou_78859/Bou_55112/Bou_65212/Bou_44787/Bou_89850/Bou_78433/Bou_33482/Bou_45391	10
GO:0035194	post-transcriptional gene silencing by RNA	10/2153	64/42930	0.00125223	0.0265034	0.0239583	Bou_22128/Bou_121692/Bou_127742/Bou_101537/Bou_40756/Bou_57996/Bou_141128/Bou_35360/Bou_92919/Bou_12400	10
GO:0009904	chloroplast accumulation movement	7/2153	34/42930	0.00128659	0.0269345	0.0243481	Bou_58086/Bou_9371/Bou_9987/Bou_72139/Bou_26504/Bou_10856/Bou_134721	7
GO:0000155	phosphorelay sensor kinase activity	8/2153	44/42930	0.00138936	0.0287733	0.0260103	Bou_89536/Bou_86121/Bou_73585/Bou_120263/Bou_67083/Bou_145110/Bou_113494/Bou_121645	8
GO:0006812	cation transport	6/2153	26/42930	0.00152731	0.0312935	0.0282885	Bou_70726/Bou_130099/Bou_35467/Bou_42110/Bou_130478/Bou_31387	6
GO:0040029	epigenetic regulation of gene expression	16/2153	138/42930	0.00155941	0.0314257	0.028408	Bou_55642/Bou_128546/Bou_33237/Bou_44375/Bou_16201/Bou_73701/Bou_69881/Bou_132524/Bou_103151/Bou_12203/Bou_20273/Bou_446/Bou_53779/Bou_37520/Bou_21258/Bou_58751	16
GO:0030286	dynein complex	4/2153	11/42930	0.00156639	0.0314257	0.028408	Bou_10972/Bou_22449/Bou_69879/Bou_34599	4
GO:0090333	regulation of stomatal closure	16/2153	139/42930	0.00168185	0.0328943	0.0297355	Bou_39268/Bou_77438/Bou_64256/Bou_75701/Bou_103251/Bou_106085/Bou_16423/Bou_4529/Bou_16201/Bou_132524/Bou_29752/Bou_66512/Bou_20957/Bou_38356/Bou_58751/Bou_129359	16
GO:0009416	response to light stimulus	34/2153	395/42930	0.00168377	0.0328943	0.0297355	Bou_30316/Bou_86985/Bou_123924/Bou_136783/Bou_4129/Bou_134255/Bou_107230/Bou_45159/Bou_67940/Bou_102507/Bou_32664/Bou_42647/Bou_68247/Bou_35793/Bou_13733/Bou_16423/Bou_144574/Bou_15099/Bou_64766/Bou_146023/Bou_117351/Bou_4529/Bou_10275/Bou_143955/Bou_140143/Bou_97186/Bou_93859/Bou_104494/Bou_46965/Bou_47580/Bou_100053/Bou_12514/Bou_40677/Bou_36214	34
GO:0016787	hydrolase activity	33/2153	380/42930	0.00169083	0.0328943	0.0297355	Bou_112410/Bou_3937/Bou_150770/Bou_95721/Bou_54207/Bou_34201/Bou_43543/Bou_76857/Bou_145311/Bou_40964/Bou_10772/Bou_283/Bou_119709/Bou_32410/Bou_97792/Bou_23971/Bou_126458/Bou_50113/Bou_147253/Bou_5278/Bou_8935/Bou_112967/Bou_83327/Bou_118310/Bou_144817/Bou_31589/Bou_80253/Bou_134737/Bou_78451/Bou_39281/Bou_67515/Bou_40677/Bou_92885	33
GO:0000160	phosphorelay signal transduction system	10/2153	67/42930	0.00178989	0.0344733	0.0311629	Bou_57945/Bou_126360/Bou_76504/Bou_84530/Bou_130503/Bou_135931/Bou_94228/Bou_6682/Bou_24441/Bou_93083	10
GO:0003678	DNA helicase activity	8/2153	46/42930	0.0018719	0.0351758	0.031798	Bou_33237/Bou_61352/Bou_131998/Bou_51589/Bou_73701/Bou_14437/Bou_74730/Bou_132710	8
GO:0009959	negative gravitropism	8/2153	46/42930	0.0018719	0.0351758	0.031798	Bou_5957/Bou_86332/Bou_73693/Bou_84644/Bou_100218/Bou_76416/Bou_10341/Bou_54639	8
GO:0010158	abaxial cell fate specification	6/2153	27/42930	0.00188116	0.0351758	0.031798	Bou_95496/Bou_599/Bou_142853/Bou_135095/Bou_24857/Bou_106655	6
GO:0005819	spindle	19/2153	182/42930	0.0020889	0.0386848	0.03497	Bou_80977/Bou_42696/Bou_99312/Bou_65860/Bou_20619/Bou_78070/Bou_72139/Bou_37203.2/Bou_143955/Bou_100879/Bou_6495/Bou_97166/Bou_111770/Bou_122742/Bou_32947/Bou_26504/Bou_80531/Bou_149705/Bou_6467	19
GO:0003941	L-serine ammonia-lyase activity	4/2153	12/42930	0.00225664	0.0410028	0.0370654	Bou_64942/Bou_72759/Bou_132196/Bou_146000	4
GO:0010997	anaphase-promoting complex binding	4/2153	12/42930	0.00225664	0.0410028	0.0370654	Bou_34261/Bou_145536/Bou_21376.1/Bou_81095	4
GO:0010555	response to mannitol	6/2153	28/42930	0.0022937	0.0412866	0.0373219	Bou_81002/Bou_64256/Bou_75701/Bou_106085/Bou_139825/Bou_38356	6
GO:0006260	DNA replication	19/2153	184/42930	0.00236582	0.0421905	0.0381391	Bou_11571/Bou_128072/Bou_109231/Bou_128983/Bou_43038/Bou_41046/Bou_38545/Bou_20272/Bou_121756/Bou_80712/Bou_46648/Bou_147253/Bou_9956/Bou_66154/Bou_44383/Bou_59600/Bou_45114/Bou_35625/Bou_43605	19
GO:0019432	triglyceride biosynthetic process	8/2153	48/42930	0.00247765	0.0437794	0.0395754	Bou_112817/Bou_114451/Bou_149009/Bou_142034/Bou_44700/Bou_28434/Bou_79372/Bou_104667	8
GO:0043424	protein histidine kinase binding	9/2153	59/42930	0.00256346	0.0447116	0.0404181	Bou_89536/Bou_126360/Bou_86121/Bou_76504/Bou_84530/Bou_145110/Bou_135962/Bou_6682/Bou_121998	9
GO:0031464	Cul4A-RING E3 ubiquitin ligase complex	5/2153	20/42930	0.00260005	0.0447116	0.0404181	Bou_64038/Bou_106193/Bou_86527/Bou_140034/Bou_46648	5
GO:0051233	spindle midzone	5/2153	20/42930	0.00260005	0.0447116	0.0404181	Bou_29655/Bou_100879/Bou_111770/Bou_122742/Bou_119460	5
GO:0009934	regulation of meristem structural organization	6/2153	29/42930	0.00277079	0.047226	0.042691	Bou_43038/Bou_137850/Bou_46918/Bou_50683/Bou_123435/Bou_18420	6

## Sheet: Supplementary Table S5
Supplementary Table S5. KEGG terms enriched for differentially expressed genes between 6-BA and CK group.
ID	Description	GeneRatio	BgRatio	pvalue	p.adjust	qvalue	geneID	Count
K11254	histone H4	12/1018	20/17275	1.34e-10	2.38e-08	1.95e-08	Bou_124347/Bou_10744/Bou_14529/Bou_15357/Bou_43607/Bou_86820/Bou_11641/Bou_19662/Bou_93831/Bou_73790/Bou_123645/Bou_111830	12
K11252	histone H2B	12/1018	23/17275	1.22e-09	1.08e-07	8.89e-08	Bou_66904/Bou_122726/Bou_122443/Bou_112414/Bou_9819/Bou_142144/Bou_23943/Bou_75713/Bou_104625/Bou_109840/Bou_127191/Bou_43731	12
K11253	histone H3	12/1018	31/17275	8.16e-08	4.84e-06	3.98e-06	Bou_119426/Bou_36309/Bou_83224/Bou_87149/Bou_7453/Bou_147565/Bou_29701/Bou_928/Bou_4730/Bou_23378/Bou_101943/Bou_23738	12
K00279	cytokinin dehydrogenase [EC:1.5.99.12]	8/1018	14/17275	3.09e-07	1.38e-05	1.13e-05	Bou_129024/Bou_132024/Bou_15167/Bou_130312/Bou_69761/Bou_109049/Bou_72839/Bou_72564	8
K09285	AP2-like factor, ANT lineage	9/1018	19/17275	4.47e-07	1.59e-05	1.31e-05	Bou_111680/Bou_123734/Bou_2715/Bou_105426/Bou_8707/Bou_87563/Bou_108140/Bou_96950/Bou_127964	9
K11251	histone H2A	10/1018	26/17275	1.08e-06	3.03e-05	2.49e-05	Bou_22806/Bou_114895/Bou_21011/Bou_17351/Bou_29064/Bou_135105/Bou_133042/Bou_24766/Bou_76600/Bou_98069	10
K24345	calcium-binding protein KIC and related proteins	8/1018	16/17275	1.19e-06	3.03e-05	2.49e-05	Bou_150120/Bou_140565/Bou_72255/Bou_89288/Bou_9732/Bou_79066/Bou_10353/Bou_9426	8
K25796	plant-specific transcription factor YABBY family protein	8/1018	18/17275	3.64e-06	8.1e-05	6.66e-05	Bou_116984/Bou_66333/Bou_102644/Bou_102331/Bou_8266/Bou_142853/Bou_11338/Bou_24857	8
K21777	G2/mitotic-specific cyclin-B, other	7/1018	15/17275	1.02e-05	0.000202495	0.000166451	Bou_4853/Bou_6727/Bou_5509/Bou_10363/Bou_31117/Bou_10318/Bou_63219	7
K11593	eukaryotic translation initiation factor 2C	8/1018	22/17275	2.15e-05	0.000383186	0.000314978	Bou_22128/Bou_121692/Bou_101537/Bou_40756/Bou_57996/Bou_141128/Bou_35360/Bou_92919	8
K25870	zinc finger protein IDD3/4/5/6/7/8/9/10/11/12/13	7/1018	17/17275	2.79e-05	0.000415846	0.000341825	Bou_95688/Bou_54334/Bou_121157/Bou_36676/Bou_104953/Bou_109572/Bou_112981	7
K10400	kinesin family member 15	6/1018	12/17275	2.8e-05	0.000415846	0.000341825	Bou_107942/Bou_37203.2/Bou_148015/Bou_97166/Bou_142773/Bou_58050	6
K22048	mechanosensitive ion channel protein 4/5/6/7/8/9/10	5/1018	12/17275	0.000393256	0.00538458	0.00442612	Bou_48534/Bou_31433/Bou_75449/Bou_96687/Bou_79140	5
K08245	phytepsin [EC:3.4.23.40]	5/1018	14/17275	0.000900278	0.0114464	0.00940892	Bou_110119/Bou_137191/Bou_133004/Bou_91875/Bou_66497	5
K14432	ABA responsive element binding factor	5/1018	16/17275	0.00177949	0.0210243	0.017282	Bou_37344/Bou_117370/Bou_144696/Bou_15157/Bou_9424	5
K10875	DNA repair and recombination protein RAD54 and RAD54-like protein [EC:5.6.2.-]	4/1018	10/17275	0.00188983	0.0210243	0.017282	Bou_112410/Bou_95721/Bou_34201/Bou_40964	4
K06627	cyclin-A	4/1018	11/17275	0.00283197	0.0296524	0.0243742	Bou_96849/Bou_118940/Bou_107192/Bou_106411	4
K08081	tropinone reductase I [EC:1.1.1.206]	5/1018	18/17275	0.00316324	0.0312809	0.0257129	Bou_148469/Bou_57320/Bou_127011/Bou_150140/Bou_65888	5
K09338	homeobox-leucine zipper protein	10/1018	63/17275	0.00357031	0.0334482	0.0274943	Bou_121968/Bou_106429/Bou_45003/Bou_2478/Bou_13204/Bou_33390/Bou_113789/Bou_5919/Bou_124870/Bou_61242	10
K14491	two-component response regulator ARR-B family	4/1018	12/17275	0.00405132	0.0343398	0.0282273	Bou_135931/Bou_94228/Bou_24441/Bou_93083	4
K16732	Ase1/PRC1/MAP65 family protein	4/1018	12/17275	0.00405132	0.0343398	0.0282273	Bou_99312/Bou_65860/Bou_6495/Bou_149705	4
K08286	protein-serine/threonine kinase [EC:2.7.11.-]	5/1018	20/17275	0.00518897	0.0419835	0.0345104	Bou_14013/Bou_11490/Bou_103963/Bou_29294/Bou_32944	5

## Sheet: Supplementary Table S6
Supplementary Table S6. GO terms enriched for down-regulated DEGs between 6-BA and CK group.
ID	Description	GeneRatio	BgRatio	pvalue	p.adjust	qvalue	geneID	Count
GO:0009834	plant-type secondary cell wall biogenesis	61/3019	123/42930	2.6e-37	5.26e-34	4.59e-34	Bou_119668/Bou_50965/Bou_107240/Bou_59645/Bou_8568/Bou_114955/Bou_136519/Bou_3944/Bou_12744/Bou_22021/Bou_12450/Bou_74546/Bou_39308/Bou_111013/Bou_107883/Bou_126915/Bou_140231/Bou_93677/Bou_64009/Bou_105549/Bou_69902/Bou_47363/Bou_123168/Bou_56771/Bou_140071/Bou_26252/Bou_3158/Bou_45320/Bou_124727/Bou_75441/Bou_5435/Bou_7605/Bou_12850/Bou_104194/Bou_121739/Bou_37159/Bou_146816/Bou_119745/Bou_1291…	61
GO:0045492	xylan biosynthetic process	31/3019	78/42930	3.16e-16	3.2e-13	2.79e-13	Bou_119668/Bou_29606/Bou_114955/Bou_114834/Bou_12744/Bou_12450/Bou_90841/Bou_111013/Bou_126915/Bou_86473/Bou_20885/Bou_81068/Bou_34522/Bou_31858/Bou_140071/Bou_106973/Bou_26252/Bou_75696/Bou_3158/Bou_7605/Bou_121739/Bou_37159/Bou_129157/Bou_129908/Bou_106504/Bou_36768/Bou_15076/Bou_56312/Bou_137849/Bou_33274/Bou_40573	31
GO:0030244	cellulose biosynthetic process	44/3019	165/42930	7.25e-15	4.89e-12	4.26e-12	Bou_43641/Bou_438/Bou_61829/Bou_144379/Bou_111555/Bou_118462/Bou_129520/Bou_147313/Bou_146482/Bou_8568/Bou_52501/Bou_61514/Bou_144421/Bou_4058/Bou_136519/Bou_13223/Bou_43234/Bou_86036/Bou_105521/Bou_91701/Bou_139406/Bou_120564/Bou_39308/Bou_94763/Bou_117243/Bou_103163/Bou_20885/Bou_16174/Bou_82162/Bou_67402/Bou_31858/Bou_24022/Bou_34479/Bou_95780/Bou_146816/Bou_22809/Bou_24804/Bou_92646/Bou_27325…	44
GO:0043394	proteoglycan binding	18/3019	34/42930	1.24e-12	6.3e-10	5.49e-10	Bou_66983/Bou_51376/Bou_93830/Bou_39704/Bou_84592/Bou_112637/Bou_139373/Bou_150321/Bou_118587/Bou_102947/Bou_48739/Bou_63160/Bou_60103/Bou_132664/Bou_130596/Bou_86056/Bou_46678/Bou_86989	18
GO:0016759	cellulose synthase activity	13/3019	18/42930	6.15e-12	2.49e-09	2.17e-09	Bou_111555/Bou_147313/Bou_8568/Bou_61514/Bou_4058/Bou_136519/Bou_86036/Bou_39308/Bou_146816/Bou_92646/Bou_27325/Bou_80171/Bou_80084	13
GO:0016760	cellulose synthase (UDP-forming) activity	25/3019	73/42930	1.14e-11	3.86e-09	3.37e-09	Bou_438/Bou_61829/Bou_144379/Bou_111555/Bou_129520/Bou_147313/Bou_8568/Bou_61514/Bou_4058/Bou_136519/Bou_13223/Bou_86036/Bou_39308/Bou_117243/Bou_67402/Bou_24022/Bou_95780/Bou_146816/Bou_22809/Bou_24804/Bou_92646/Bou_27325/Bou_80171/Bou_80084/Bou_80028	25
GO:0009833	plant-type primary cell wall biogenesis	24/3019	72/42930	5.64e-11	1.63e-08	1.42e-08	Bou_438/Bou_61829/Bou_144379/Bou_111555/Bou_129520/Bou_147313/Bou_8568/Bou_61514/Bou_4058/Bou_136519/Bou_13223/Bou_43234/Bou_86036/Bou_39308/Bou_117243/Bou_67402/Bou_24022/Bou_95780/Bou_146816/Bou_92646/Bou_27325/Bou_80171/Bou_80084/Bou_80028	24
GO:0010417	glucuronoxylan biosynthetic process	16/3019	33/42930	1.27e-10	3.21e-08	2.79e-08	Bou_24529/Bou_90841/Bou_126915/Bou_140231/Bou_93677/Bou_105549/Bou_47363/Bou_52030/Bou_3158/Bou_124727/Bou_37159/Bou_129157/Bou_129908/Bou_106504/Bou_137849/Bou_67513	16
GO:0010333	terpene synthase activity	24/3019	83/42930	1.52e-09	3.43e-07	2.99e-07	Bou_79747/Bou_81513/Bou_149074/Bou_39967/Bou_19785/Bou_8194/Bou_113006/Bou_5072/Bou_114846/Bou_55205/Bou_63003/Bou_150491/Bou_23111/Bou_41442/Bou_129113/Bou_30351/Bou_117134/Bou_117774/Bou_28087/Bou_82664.1/Bou_114122/Bou_36210/Bou_93714/Bou_15885	24
GO:0030145	manganese ion binding	37/3019	206/42930	1.28e-07	2.59e-05	2.25e-05	Bou_80282/Bou_97941/Bou_2291/Bou_63229/Bou_150858/Bou_142729/Bou_60449/Bou_7713/Bou_33228/Bou_79264/Bou_6857/Bou_92129/Bou_119612/Bou_8459/Bou_137826/Bou_103674/Bou_114592/Bou_37870/Bou_145501/Bou_45793/Bou_107308/Bou_28864/Bou_127792/Bou_88495/Bou_74022/Bou_75940/Bou_12809/Bou_99151/Bou_1786/Bou_36389/Bou_16753/Bou_85974/Bou_120376/Bou_20641/Bou_30696/Bou_16582/Bou_102283	37
GO:0042546	cell wall biogenesis	27/3019	128/42930	2.29e-07	4.22e-05	3.67e-05	Bou_122368/Bou_22171/Bou_67357/Bou_117879/Bou_118303/Bou_136347/Bou_122357/Bou_96109/Bou_4449/Bou_141856/Bou_22539/Bou_93104/Bou_49448/Bou_17465/Bou_116970/Bou_124700/Bou_126915/Bou_89342/Bou_102252/Bou_47442/Bou_42401/Bou_2693/Bou_72951/Bou_23020/Bou_34010/Bou_101182/Bou_76016	27
GO:0016788	hydrolase activity, acting on ester bonds	34/3019	186/42930	2.64e-07	4.36e-05	3.79e-05	Bou_56521/Bou_64157/Bou_75802/Bou_123660/Bou_110009/Bou_149869/Bou_4477/Bou_118335/Bou_137021/Bou_7925/Bou_88018/Bou_127144/Bou_131871/Bou_147244/Bou_76724/Bou_70682/Bou_15367/Bou_113132/Bou_43112/Bou_32350/Bou_99406/Bou_84510/Bou_100648/Bou_15335/Bou_32295/Bou_148239/Bou_124411/Bou_1498/Bou_62370/Bou_122902/Bou_135874.1/Bou_51758/Bou_88781/Bou_27652	34
GO:0016412	serine O-acyltransferase activity	10/3019	20/42930	2.79e-07	4.36e-05	3.79e-05	Bou_75802/Bou_110009/Bou_7925/Bou_99406/Bou_100648/Bou_15335/Bou_32295/Bou_148239/Bou_135874.1/Bou_88781	10
GO:0009625	response to insect	22/3019	92/42930	3.01e-07	4.36e-05	3.8e-05	Bou_66983/Bou_82735/Bou_116821/Bou_51376/Bou_93830/Bou_6545/Bou_39704/Bou_84592/Bou_112637/Bou_139373/Bou_150321/Bou_118587/Bou_102947/Bou_48739/Bou_63160/Bou_60103/Bou_132664/Bou_62886/Bou_130596/Bou_86056/Bou_46678/Bou_86989	22
GO:0046274	lignin catabolic process	14/3019	41/42930	4.03e-07	5.1e-05	4.44e-05	Bou_20035/Bou_12717/Bou_35068/Bou_53297/Bou_66000/Bou_7947/Bou_53542/Bou_92029/Bou_27051/Bou_111406/Bou_91852/Bou_34900/Bou_138251/Bou_24874	14
GO:0052716	hydroquinone:oxygen oxidoreductase activity	14/3019	41/42930	4.03e-07	5.1e-05	4.44e-05	Bou_20035/Bou_12717/Bou_35068/Bou_53297/Bou_66000/Bou_7947/Bou_53542/Bou_92029/Bou_27051/Bou_111406/Bou_91852/Bou_34900/Bou_138251/Bou_24874	14
GO:0009809	lignin biosynthetic process	32/3019	174/42930	5.08e-07	6.05e-05	5.27e-05	Bou_30609/Bou_106015/Bou_75011/Bou_11501/Bou_71495/Bou_131269/Bou_39577/Bou_62700/Bou_28387/Bou_4346/Bou_114900/Bou_100933/Bou_53093/Bou_61928/Bou_27897/Bou_59828/Bou_115845/Bou_100711/Bou_79042/Bou_120932/Bou_47540/Bou_11868/Bou_40912/Bou_94417/Bou_132188/Bou_26314/Bou_51751/Bou_53108/Bou_7947/Bou_53542/Bou_34900/Bou_138251	32
GO:2000652	regulation of secondary cell wall biogenesis	14/3019	42/42930	5.65e-07	6.36e-05	5.54e-05	Bou_65113/Bou_32942/Bou_107883/Bou_64009/Bou_26187/Bou_98587/Bou_56771/Bou_100711/Bou_79042/Bou_45320/Bou_75441/Bou_5435/Bou_119745/Bou_73427	14
GO:0042744	hydrogen peroxide catabolic process	39/3019	237/42930	6.25e-07	6.66e-05	5.8e-05	Bou_9004/Bou_106015/Bou_87155/Bou_46681/Bou_75202/Bou_125830/Bou_110041/Bou_49830/Bou_11501/Bou_71495/Bou_133765/Bou_101015/Bou_65692/Bou_28387/Bou_26663/Bou_48057/Bou_148848/Bou_100276/Bou_8653/Bou_126440/Bou_135969/Bou_30375/Bou_136892/Bou_53139/Bou_106125/Bou_25955/Bou_76290/Bou_53108/Bou_90778/Bou_2831/Bou_107635/Bou_99561/Bou_102059/Bou_91446/Bou_31137/Bou_136415/Bou_52058/Bou_32216/Bou_1229…	39
GO:0010411	xyloglucan metabolic process	23/3019	104/42930	7.29e-07	7.38e-05	6.43e-05	Bou_122368/Bou_22171/Bou_100314/Bou_15440/Bou_67357/Bou_118303/Bou_146262/Bou_136347/Bou_122357/Bou_114955/Bou_96109/Bou_4449/Bou_22539/Bou_90142/Bou_49448/Bou_111013/Bou_89342/Bou_42401/Bou_2693/Bou_23020/Bou_34010/Bou_101182/Bou_76016	23
GO:0016998	cell wall macromolecule catabolic process	10/3019	22/42930	8.58e-07	8.28e-05	7.21e-05	Bou_96109/Bou_23684/Bou_105521/Bou_91701/Bou_49448/Bou_29436/Bou_57647/Bou_16174/Bou_97009/Bou_76016	10
GO:0140825	lactoperoxidase activity	32/3019	185/42930	2.04e-06	0.000188282	0.000164051	Bou_106015/Bou_87155/Bou_46681/Bou_75202/Bou_125830/Bou_110041/Bou_49830/Bou_11501/Bou_71495/Bou_101015/Bou_65692/Bou_28387/Bou_26663/Bou_48057/Bou_100276/Bou_8653/Bou_126440/Bou_135969/Bou_30375/Bou_136892/Bou_53139/Bou_106125/Bou_76290/Bou_90778/Bou_2831/Bou_107635/Bou_102059/Bou_31137/Bou_136415/Bou_52058/Bou_32216/Bou_122983	32
GO:0016042	lipid catabolic process	47/3019	331/42930	3.61e-06	0.000317863	0.000276956	Bou_150581/Bou_96650/Bou_82735/Bou_97246/Bou_75802/Bou_148638/Bou_110009/Bou_123864/Bou_60485/Bou_86511/Bou_4477/Bou_54912/Bou_43857/Bou_118335/Bou_62268/Bou_107807/Bou_137021/Bou_7925/Bou_88018/Bou_76271/Bou_127144/Bou_112654/Bou_147244/Bou_76724/Bou_15367/Bou_113132/Bou_43112/Bou_21978/Bou_80749/Bou_32350/Bou_99406/Bou_140940/Bou_120525/Bou_3653/Bou_100648/Bou_15335/Bou_32295/Bou_70641/Bou_1482…	47
GO:0005985	sucrose metabolic process	12/3019	37/42930	5.03e-06	0.000425023	0.000370324	Bou_117879/Bou_96536/Bou_56510/Bou_118507/Bou_100335/Bou_87429/Bou_47442/Bou_10870/Bou_145934/Bou_45493/Bou_108174/Bou_949	12
GO:0016413	O-acetyltransferase activity	24/3019	126/42930	6.9e-06	0.000559515	0.000487508	Bou_40101/Bou_139420/Bou_19006/Bou_125677/Bou_132394/Bou_53616/Bou_74546/Bou_77027/Bou_86473/Bou_109033/Bou_20885/Bou_107060/Bou_48795/Bou_17959/Bou_80747/Bou_31858/Bou_106973/Bou_75696/Bou_34479/Bou_62940/Bou_104194/Bou_2259/Bou_13344/Bou_140485	24
GO:1990538	xylan O-acetyltransferase activity	11/3019	33/42930	9.26e-06	0.000670289	0.000584026	Bou_29606/Bou_114834/Bou_74546/Bou_86473/Bou_20885/Bou_80747/Bou_31858/Bou_106973/Bou_75696/Bou_104194/Bou_2259	11
GO:0098552	side of membrane	44/3019	313/42930	9.38e-06	0.000670289	0.000584026	Bou_99339/Bou_129571/Bou_91634/Bou_6350/Bou_59645/Bou_133574/Bou_30680/Bou_71040/Bou_75827/Bou_131132/Bou_127317/Bou_18794/Bou_40474/Bou_12570/Bou_125834/Bou_55143/Bou_118877/Bou_22021/Bou_10868/Bou_83594/Bou_145986/Bou_5333/Bou_101598/Bou_65682/Bou_62640/Bou_18880/Bou_149033.1/Bou_122690/Bou_85379/Bou_12752/Bou_52114/Bou_64951/Bou_113391/Bou_115450/Bou_139323/Bou_136893/Bou_74549/Bou_144686/Bou_…	44
GO:0015293	symporter activity	34/3019	217/42930	9.47e-06	0.000670289	0.000584026	Bou_16308/Bou_136257/Bou_96536/Bou_105505/Bou_56510/Bou_82241/Bou_2286/Bou_130280/Bou_88847/Bou_29612/Bou_90075/Bou_93555/Bou_123925/Bou_10678/Bou_28168/Bou_138074/Bou_68101/Bou_68133/Bou_54689/Bou_2899/Bou_75484/Bou_91762/Bou_64622/Bou_91531/Bou_137586/Bou_132287/Bou_103491/Bou_25753/Bou_66007/Bou_83555/Bou_122314/Bou_16845/Bou_7386/Bou_21394	34
GO:0009607	response to biotic stimulus	25/3019	137/42930	9.86e-06	0.000670289	0.000584026	Bou_43095/Bou_31061/Bou_124890/Bou_47169/Bou_33656/Bou_130710/Bou_88880/Bou_97349/Bou_28720/Bou_94006/Bou_66737/Bou_25146/Bou_140714/Bou_58005/Bou_49188/Bou_120913/Bou_116952/Bou_119592/Bou_86971/Bou_18650/Bou_96614/Bou_48367/Bou_69196/Bou_54957/Bou_126885	25
GO:0007157	heterophilic cell-cell adhesion via plasma membrane cell adhesion molecules	7/3019	13/42930	9.93e-06	0.000670289	0.000584026	Bou_58091/Bou_73113/Bou_81084/Bou_19973/Bou_53621/Bou_142479/Bou_50187	7
GO:0030246	carbohydrate binding	60/3019	481/42930	1.24e-05	0.000807986	0.000704002	Bou_28026/Bou_146034/Bou_91950/Bou_57710/Bou_18009/Bou_66983/Bou_131616/Bou_55319/Bou_125017/Bou_104294/Bou_51376/Bou_75979/Bou_84742/Bou_20417/Bou_15230/Bou_93830/Bou_64339/Bou_39704/Bou_84592/Bou_50447/Bou_77671/Bou_112637/Bou_29525/Bou_25206/Bou_3065/Bou_149081/Bou_4815/Bou_13131/Bou_139373/Bou_150321/Bou_118587/Bou_18818/Bou_72997/Bou_84782/Bou_102947/Bou_67627/Bou_84145/Bou_59708/Bou_48739/B…	60
GO:0009423	chorismate biosynthetic process	9/3019	23/42930	1.37e-05	0.000867651	0.000755989	Bou_118076/Bou_95775/Bou_3452/Bou_59014/Bou_43120/Bou_62657/Bou_21122/Bou_27834/Bou_51452	9
GO:0051753	mannan synthase activity	15/3019	61/42930	1.56e-05	0.000959565	0.000836073	Bou_438/Bou_61829/Bou_144379/Bou_129520/Bou_127340/Bou_13223/Bou_67582/Bou_9813/Bou_117243/Bou_69277/Bou_67402/Bou_24022/Bou_22329/Bou_95780/Bou_80028	15
GO:0009611	response to wounding	50/3019	381/42930	1.65e-05	0.000984859	0.000858112	Bou_41163/Bou_145542/Bou_35415/Bou_112736/Bou_12527/Bou_108812/Bou_75802/Bou_29074/Bou_141511/Bou_96979/Bou_110009/Bou_41366/Bou_55246/Bou_10769/Bou_27455/Bou_140812/Bou_22597/Bou_86917/Bou_20959/Bou_98067/Bou_116124/Bou_93097/Bou_5942/Bou_97076/Bou_7925/Bou_80920/Bou_147886/Bou_48358/Bou_29436/Bou_124760/Bou_57647/Bou_97259/Bou_64980/Bou_100692/Bou_71523/Bou_88353/Bou_20741/Bou_99406/Bou_24717/B…	50
GO:0018685	alkane 1-monooxygenase activity	6/3019	10/42930	1.97e-05	0.00105222	0.000916804	Bou_97049/Bou_132656/Bou_124760/Bou_64980/Bou_44981/Bou_63997	6
GO:0047760	butyrate-CoA ligase activity	6/3019	10/42930	1.97e-05	0.00105222	0.000916804	Bou_90587/Bou_146621/Bou_27021/Bou_61778/Bou_116352/Bou_73895	6
GO:0080116	glucuronoxylan glucuronosyltransferase activity	6/3019	10/42930	1.97e-05	0.00105222	0.000916804	Bou_126915/Bou_3158/Bou_124727/Bou_129908/Bou_106504/Bou_67513	6
GO:2000071	regulation of defense response by callose deposition	6/3019	10/42930	1.97e-05	0.00105222	0.000916804	Bou_3851/Bou_5033/Bou_45188/Bou_40825/Bou_66856/Bou_42599	6
GO:0004601	peroxidase activity	27/3019	163/42930	2.76e-05	0.00143618	0.00125135	Bou_9004/Bou_87155/Bou_110041/Bou_109405/Bou_20132/Bou_3111/Bou_150578/Bou_133765/Bou_106648/Bou_101015/Bou_65692/Bou_48057/Bou_148848/Bou_88222/Bou_100276/Bou_8653/Bou_30375/Bou_53139/Bou_25955/Bou_53108/Bou_9934/Bou_99561/Bou_102059/Bou_91446/Bou_82796.2/Bou_31137/Bou_2184	27
GO:0016762	xyloglucan:xyloglucosyl transferase activity	17/3019	79/42930	2.87e-05	0.00145444	0.00126726	Bou_122368/Bou_22171/Bou_67357/Bou_118303/Bou_136347/Bou_122357/Bou_96109/Bou_4449/Bou_22539/Bou_49448/Bou_89342/Bou_42401/Bou_2693/Bou_23020/Bou_34010/Bou_101182/Bou_76016	17
GO:0052793	pectin acetylesterase activity	7/3019	15/42930	3.28e-05	0.00162173	0.00141302	Bou_16295/Bou_45239/Bou_33286/Bou_25945/Bou_131725/Bou_146015/Bou_97359	7
GO:0008753	NADPH dehydrogenase (quinone) activity	8/3019	20/42930	3.46e-05	0.00167026	0.00145531	Bou_129866/Bou_22794/Bou_5592/Bou_128827/Bou_45846/Bou_60013/Bou_102528/Bou_77440	8
GO:0010597	green leaf volatile biosynthetic process	20/3019	106/42930	4.49e-05	0.00211571	0.00184343	Bou_137966/Bou_75429/Bou_100979/Bou_103097/Bou_3452/Bou_21560/Bou_18150/Bou_59014/Bou_43120/Bou_39577/Bou_30717/Bou_4346/Bou_128319/Bou_76086/Bou_61928/Bou_11868/Bou_27834/Bou_136526/Bou_51452/Bou_129604	20
GO:0006032	chitin catabolic process	13/3019	54/42930	7.22e-05	0.00332303	0.00289537	Bou_2195/Bou_30639/Bou_115222/Bou_23684/Bou_112288/Bou_105521/Bou_91701/Bou_29436/Bou_57647/Bou_16174/Bou_9457/Bou_8962/Bou_97009	13
GO:0016405	CoA-ligase activity	12/3019	48/42930	9.17e-05	0.00412775	0.00359652	Bou_10769/Bou_90587/Bou_146772/Bou_140812/Bou_146621/Bou_116124/Bou_27021/Bou_61778/Bou_116352/Bou_67139/Bou_73895/Bou_43972	12
GO:0002238	response to molecule of fungal origin	19/3019	103/42930	9.46e-05	0.00416657	0.00363036	Bou_94645/Bou_95035/Bou_5033/Bou_11749/Bou_45188/Bou_40825/Bou_33147/Bou_66856/Bou_42599/Bou_6544/Bou_47228/Bou_144265/Bou_106131/Bou_67231/Bou_127462/Bou_95823/Bou_38743/Bou_146667/Bou_16359	19
GO:0008299	isoprenoid biosynthetic process	15/3019	71/42930	0.000103954	0.00438422	0.00381999	Bou_92560/Bou_75074/Bou_75802/Bou_110009/Bou_87306/Bou_7925/Bou_93333/Bou_99406/Bou_100648/Bou_15335/Bou_32295/Bou_148239/Bou_95172/Bou_135874.1/Bou_88781	15
GO:0015020	glucuronosyltransferase activity	10/3019	35/42930	0.00010448	0.00438422	0.00381999	Bou_83874/Bou_119668/Bou_51603/Bou_122502/Bou_11611/Bou_140231/Bou_49560/Bou_3158/Bou_129908/Bou_106504	10
GO:0009664	plant-type cell wall organization	22/3019	130/42930	0.000106209	0.00438422	0.00381999	Bou_43641/Bou_146482/Bou_52501/Bou_115712/Bou_47595/Bou_143556/Bou_139406/Bou_40138/Bou_43451/Bou_34618/Bou_64951/Bou_87562/Bou_75277/Bou_31781/Bou_66769/Bou_46542/Bou_27603/Bou_88147/Bou_440/Bou_113039/Bou_83706/Bou_83275	22
GO:0004553	hydrolase activity, hydrolyzing O-glycosyl compounds	19/3019	104/42930	0.000108199	0.00438422	0.00381999	Bou_122368/Bou_22171/Bou_67357/Bou_118303/Bou_136347/Bou_122357/Bou_96109/Bou_75979/Bou_4449/Bou_67927/Bou_22539/Bou_49448/Bou_89342/Bou_42401/Bou_2693/Bou_23020/Bou_34010/Bou_101182/Bou_76016	19
GO:0005536	glucose binding	11/3019	42/42930	0.000113571	0.00444639	0.00387416	Bou_48527/Bou_115776/Bou_29395/Bou_58091/Bou_73113/Bou_81084/Bou_19973/Bou_79908/Bou_53621/Bou_142479/Bou_50187	11
GO:0009815	1-aminocyclopropane-1-carboxylate oxidase activity	9/3019	29/42930	0.000114123	0.00444639	0.00387416	Bou_6544/Bou_47228/Bou_67231/Bou_127462/Bou_95823/Bou_38743/Bou_146667/Bou_105175/Bou_16359	9
GO:0015018	galactosylgalactosylxylosylprotein 3-beta-glucuronosyltransferase activity	6/3019	13/42930	0.000134049	0.00512421	0.00446475	Bou_93677/Bou_105549/Bou_47363/Bou_37159/Bou_129157/Bou_137849	6
GO:0007623	circadian rhythm	37/3019	279/42930	0.000156643	0.00587703	0.00512068	Bou_105190/Bou_127856/Bou_75429/Bou_49175/Bou_25971/Bou_3452/Bou_37274/Bou_509/Bou_18150/Bou_114588/Bou_100682/Bou_89987/Bou_59014/Bou_141758/Bou_108294/Bou_43120/Bou_39577/Bou_4346/Bou_128319/Bou_76086/Bou_61928/Bou_67729/Bou_44303/Bou_133289/Bou_67913.1/Bou_70526/Bou_11868/Bou_27834/Bou_136526/Bou_582/Bou_51452/Bou_62857/Bou_129604/Bou_124545/Bou_7113/Bou_62798/Bou_41737	37
GO:0009825	multidimensional cell growth	13/3019	59/42930	0.000189457	0.0069789	0.00608075	Bou_21973/Bou_58860/Bou_111555/Bou_48074/Bou_32404/Bou_147313/Bou_105521/Bou_91701/Bou_64660/Bou_16174/Bou_8915/Bou_126637/Bou_97009	13
GO:0016174	NAD(P)H oxidase H2O2-forming activity	7/3019	19/42930	0.000199976	0.00723484	0.00630375	Bou_3111/Bou_150578/Bou_106648/Bou_88222/Bou_9934/Bou_82796.2/Bou_2184	7
GO:0016192	vesicle-mediated transport	38/3019	293/42930	0.000204105	0.00725466	0.00632102	Bou_18067/Bou_6068/Bou_43677/Bou_30038/Bou_91464/Bou_47179/Bou_28086/Bou_38712.2/Bou_57363/Bou_2473/Bou_134775/Bou_104586/Bou_123806/Bou_81441/Bou_44181/Bou_54645/Bou_142811/Bou_11824/Bou_109262/Bou_67397/Bou_142154/Bou_10118/Bou_141428/Bou_101064/Bou_60346/Bou_55263/Bou_121888/Bou_47296/Bou_117668/Bou_106392/Bou_96124/Bou_100383/Bou_90491/Bou_21290/Bou_149422/Bou_56843/Bou_144265/Bou_58348	38
GO:0005507	copper ion binding	35/3019	263/42930	0.000216807	0.00757331	0.00659866	Bou_50858/Bou_57624/Bou_146407/Bou_108812/Bou_600/Bou_73770/Bou_29129/Bou_6114/Bou_40474/Bou_112579/Bou_64462/Bou_20035/Bou_12717/Bou_98451/Bou_138608/Bou_25905/Bou_12186/Bou_35068/Bou_18866/Bou_53297/Bou_66000/Bou_119666/Bou_142069/Bou_7947/Bou_53542/Bou_62978/Bou_92029/Bou_40947/Bou_27051/Bou_111406/Bou_91852/Bou_93621/Bou_34900/Bou_138251/Bou_24874	35
GO:0010214	seed coat development	14/3019	68/42930	0.000233152	0.00800621	0.00697585	Bou_2314/Bou_37033/Bou_27097/Bou_120934/Bou_43/Bou_30680/Bou_125834/Bou_35442/Bou_48327/Bou_62640/Bou_44257/Bou_43259/Bou_12687/Bou_100374	14
GO:0000287	magnesium ion binding	52/3019	445/42930	0.000237366	0.00801505	0.00698355	Bou_23827/Bou_99000/Bou_130901/Bou_82153/Bou_117879/Bou_79747/Bou_76701/Bou_110621/Bou_77920/Bou_104235/Bou_106369/Bou_124474/Bou_3073/Bou_21463/Bou_29825/Bou_36158/Bou_39967/Bou_19785/Bou_15321/Bou_138646/Bou_107387/Bou_66163/Bou_8194/Bou_113006/Bou_62521/Bou_75869/Bou_20617/Bou_37376/Bou_91605/Bou_47442/Bou_5072/Bou_114846/Bou_144265/Bou_55205/Bou_63003/Bou_150491/Bou_23111/Bou_41442/Bou_14426/…	52
GO:0031408	oxylipin biosynthetic process	19/3019	111/42930	0.000261781	0.00869457	0.00757562	Bou_112736/Bou_38651/Bou_52604/Bou_103176/Bou_86834/Bou_112865/Bou_149869/Bou_21560/Bou_10925/Bou_109112/Bou_10677/Bou_120926/Bou_70682/Bou_30717/Bou_94583/Bou_19109/Bou_25613/Bou_122902/Bou_112624	19
GO:0005200	structural constituent of cytoskeleton	14/3019	69/42930	0.000273763	0.00887176	0.00773	Bou_48806/Bou_78014/Bou_35415/Bou_63814/Bou_30955/Bou_17199/Bou_8727/Bou_24899/Bou_147114/Bou_62010/Bou_148985/Bou_15015/Bou_88065/Bou_2417	14
GO:0002679	respiratory burst involved in defense response	7/3019	20/42930	0.000289011	0.00887176	0.00773	Bou_43100/Bou_3111/Bou_33761/Bou_92259/Bou_106648/Bou_131083/Bou_82796.2	7
GO:0003955	NAD(P)H dehydrogenase (quinone) activity	7/3019	20/42930	0.000289011	0.00887176	0.00773	Bou_22794/Bou_5592/Bou_128827/Bou_45846/Bou_60013/Bou_102528/Bou_77440	7
GO:0016157	sucrose synthase activity	7/3019	20/42930	0.000289011	0.00887176	0.00773	Bou_36835/Bou_100335/Bou_10870/Bou_145934/Bou_45493/Bou_108174/Bou_949	7
GO:0042285	xylosyltransferase activity	7/3019	20/42930	0.000289011	0.00887176	0.00773	Bou_51010/Bou_93677/Bou_105549/Bou_47363/Bou_37159/Bou_129157/Bou_137849	7
GO:0005464	UDP-xylose transmembrane transporter activity	5/3019	10/42930	0.000319982	0.00953357	0.00830665	Bou_71617/Bou_42858/Bou_92804/Bou_77846/Bou_124075	5
GO:0005901	caveola	5/3019	10/42930	0.000319982	0.00953357	0.00830665	Bou_130438/Bou_9485/Bou_51551/Bou_55627/Bou_70748	5
GO:0045491	xylan metabolic process	10/3019	40/42930	0.000349072	0.0101031	0.00880291	Bou_139246/Bou_114955/Bou_9120/Bou_12450/Bou_111013/Bou_26252/Bou_7605/Bou_121739/Bou_36768/Bou_8832	10
GO:0051017	actin filament bundle assembly	10/3019	40/42930	0.000349072	0.0101031	0.00880291	Bou_3986/Bou_120418/Bou_77625/Bou_100283/Bou_57496/Bou_140612/Bou_86339/Bou_128485/Bou_124545/Bou_41737	10
GO:0016706	2-oxoglutarate-dependent dioxygenase activity	15/3019	79/42930	0.000359888	0.0102695	0.00894784	Bou_131837/Bou_136607/Bou_102925/Bou_10091/Bou_6544/Bou_47228/Bou_67913.1/Bou_55792/Bou_67231/Bou_127462/Bou_95823/Bou_38743/Bou_146667/Bou_105175/Bou_16359	15
GO:0006891	intra-Golgi vesicle-mediated transport	16/3019	88/42930	0.000388185	0.0109231	0.00951735	Bou_93414/Bou_121964/Bou_27185/Bou_58910/Bou_101833/Bou_64370/Bou_56014/Bou_47196/Bou_110397/Bou_139384/Bou_94236/Bou_145696/Bou_60756/Bou_72535/Bou_59505/Bou_36153	16
GO:0046961	proton-transporting ATPase activity, rotational mechanism	14/3019	72/42930	0.000433914	0.011905	0.0103728	Bou_101568/Bou_45938/Bou_7303/Bou_2980/Bou_6612/Bou_65397/Bou_76007/Bou_80444/Bou_12617/Bou_143246/Bou_90605/Bou_76369/Bou_22247/Bou_104450	14
GO:0009695	jasmonic acid biosynthetic process	12/3019	56/42930	0.00043483	0.011905	0.0103728	Bou_112736/Bou_38651/Bou_41366/Bou_103176/Bou_10769/Bou_140812/Bou_116124/Bou_10925/Bou_10677/Bou_13924/Bou_55563/Bou_19109	12
GO:0006730	one-carbon metabolic process	13/3019	64/42930	0.000442387	0.0119504	0.0104124	Bou_14692/Bou_75420/Bou_117371/Bou_28681/Bou_37274/Bou_509/Bou_114588/Bou_49090/Bou_117730/Bou_67729/Bou_6888/Bou_69525/Bou_64196	13
GO:0016102	diterpenoid biosynthetic process	16/3019	90/42930	0.000503818	0.0131791	0.011483	Bou_82153/Bou_79747/Bou_76701/Bou_39967/Bou_113006/Bou_114846/Bou_55205/Bou_63003/Bou_150491/Bou_23111/Bou_41442/Bou_129113/Bou_30351/Bou_117774/Bou_82664.1/Bou_93714	16
GO:0009873	ethylene-activated signaling pathway	46/3019	393/42930	0.000504892	0.0131791	0.011483	Bou_82735/Bou_29074/Bou_5175/Bou_83334/Bou_60308/Bou_90748/Bou_105521/Bou_139145/Bou_91701/Bou_40644/Bou_3111/Bou_64627/Bou_150587/Bou_89037/Bou_116781/Bou_145732/Bou_106648/Bou_59253.3/Bou_35988/Bou_23805/Bou_81689/Bou_105193/Bou_61540/Bou_71516/Bou_112517/Bou_51204/Bou_16174/Bou_60498/Bou_1184/Bou_143297/Bou_28889/Bou_9750/Bou_82701/Bou_45584/Bou_133202/Bou_98237/Bou_53324/Bou_13858/Bou_5136/Bo…	46
GO:0009850	auxin metabolic process	8/3019	28/42930	0.000514133	0.0131791	0.011483	Bou_91332/Bou_68943/Bou_33477/Bou_63754/Bou_88281/Bou_74327/Bou_4108/Bou_143766	8
GO:1990937	xylan acetylation	8/3019	28/42930	0.000514133	0.0131791	0.011483	Bou_114955/Bou_74546/Bou_111013/Bou_20885/Bou_80747/Bou_31858/Bou_104194/Bou_2259	8
GO:0015562	efflux transmembrane transporter activity	6/3019	16/42930	0.0005204	0.0131791	0.011483	Bou_5033/Bou_13954/Bou_45188/Bou_40825/Bou_66856/Bou_42599	6
GO:0048731	system development	5/3019	11/42930	0.000552617	0.0135066	0.0117684	Bou_60271/Bou_66701/Bou_34473/Bou_102739/Bou_109014	5
GO:0050268	coniferyl-alcohol dehydrogenase activity	5/3019	11/42930	0.000552617	0.0135066	0.0117684	Bou_108450/Bou_139786/Bou_142521/Bou_138575/Bou_38600	5
GO:0032259	methylation	51/3019	450/42930	0.000553332	0.0135066	0.0117684	Bou_10377/Bou_21113/Bou_30609/Bou_102366/Bou_42675/Bou_116866/Bou_17917/Bou_90877/Bou_74151/Bou_83142/Bou_147940/Bou_26717/Bou_31540/Bou_29182/Bou_93319/Bou_13254/Bou_7806/Bou_102124/Bou_11981/Bou_47917/Bou_92927/Bou_12450/Bou_124009/Bou_114750/Bou_131269/Bou_134127/Bou_144621/Bou_99573/Bou_114900/Bou_17564/Bou_27897/Bou_81263/Bou_34618/Bou_59828/Bou_115845/Bou_47540/Bou_11868/Bou_26252/Bou_40912…	51
GO:0010067	procambium histogenesis	7/3019	22/42930	0.000561224	0.0135362	0.0117941	Bou_66640/Bou_83913/Bou_28315/Bou_18184/Bou_102002/Bou_54742/Bou_89388	7
GO:0009504	cell plate	14/3019	74/42930	0.000580204	0.0138293	0.0120496	Bou_25986/Bou_95304/Bou_118462/Bou_719/Bou_129644/Bou_60346/Bou_121533/Bou_71373/Bou_136913/Bou_17465/Bou_124700/Bou_103163/Bou_82162/Bou_10754	14
GO:0009698	phenylpropanoid metabolic process	10/3019	43/42930	0.000650634	0.0153277	0.0133551	Bou_34143/Bou_21155/Bou_71664/Bou_5126/Bou_11868/Bou_7947/Bou_53542/Bou_9483/Bou_34900/Bou_138251	10
GO:0004565	beta-galactosidase activity	14/3019	75/42930	0.0006678	0.0153746	0.0133959	Bou_146034/Bou_91950/Bou_55913/Bou_84742/Bou_149081/Bou_72997/Bou_84145/Bou_46956/Bou_2106/Bou_107316/Bou_10146/Bou_5390/Bou_51231/Bou_105876	14
GO:0010089	xylem development	14/3019	75/42930	0.0006678	0.0153746	0.0133959	Bou_66640/Bou_60271/Bou_32942/Bou_83913/Bou_28315/Bou_11501/Bou_107883/Bou_44257/Bou_64009/Bou_43259/Bou_34473/Bou_8832/Bou_12687/Bou_100374	14
GO:0010053	root epidermal cell differentiation	12/3019	59/42930	0.000716541	0.0163114	0.0142122	Bou_389/Bou_94287/Bou_35415/Bou_81007/Bou_149992/Bou_105521/Bou_91701/Bou_135879/Bou_43330/Bou_11676/Bou_16174/Bou_97009	12
GO:0003979	UDP-glucose 6-dehydrogenase activity	6/3019	17/42930	0.000756537	0.0166603	0.0145162	Bou_64414/Bou_129314/Bou_100638/Bou_125223/Bou_11101/Bou_14935	6
GO:0006024	glycosaminoglycan biosynthetic process	6/3019	17/42930	0.000756537	0.0166603	0.0145162	Bou_64414/Bou_129314/Bou_100638/Bou_125223/Bou_11101/Bou_14935	6
GO:0006065	UDP-glucuronate biosynthetic process	6/3019	17/42930	0.000756537	0.0166603	0.0145162	Bou_64414/Bou_129314/Bou_100638/Bou_125223/Bou_11101/Bou_14935	6
GO:0015250	water channel activity	10/3019	44/42930	0.000789471	0.0171986	0.0149852	Bou_45056/Bou_60092/Bou_86365/Bou_114369/Bou_99672/Bou_1314/Bou_52350/Bou_76737/Bou_16158/Bou_95844	10
GO:0005797	Golgi medial cisterna	21/3019	140/42930	0.000803815	0.0173248	0.0150952	Bou_79094/Bou_15440/Bou_51010/Bou_122502/Bou_19006/Bou_74151/Bou_29182/Bou_150303/Bou_13254/Bou_92927/Bou_67582/Bou_9813/Bou_101860/Bou_126915/Bou_47500/Bou_34618/Bou_48795/Bou_17959/Bou_62940/Bou_49040/Bou_97433	21
GO:0006886	intracellular protein transport	49/3019	437/42930	0.000885146	0.0186416	0.0162425	Bou_93414/Bou_62775/Bou_135210/Bou_6068/Bou_134946/Bou_43677/Bou_128482/Bou_23185/Bou_121052/Bou_91464/Bou_111826/Bou_59739/Bou_47179/Bou_57363/Bou_121964/Bou_3682/Bou_21925/Bou_104586/Bou_10860/Bou_150744/Bou_58910/Bou_101833/Bou_64370/Bou_27108/Bou_49794/Bou_56014/Bou_149992/Bou_105030.2/Bou_129644/Bou_73642/Bou_149159/Bou_42048/Bou_146597/Bou_60346/Bou_47196/Bou_87710/Bou_110397/Bou_139384/Bou…	49
GO:0030665	clathrin-coated vesicle membrane	5/3019	12/42930	0.000892513	0.0186416	0.0162425	Bou_43677/Bou_48194/Bou_104586/Bou_21313/Bou_100976	5
GO:0042409	caffeoyl-CoA O-methyltransferase activity	5/3019	12/42930	0.000892513	0.0186416	0.0162425	Bou_131269/Bou_114900/Bou_27897/Bou_47540/Bou_11868	5
GO:0005537	mannose binding	9/3019	38/42930	0.00104429	0.0213711	0.0186208	Bou_106185/Bou_58091/Bou_73113/Bou_81084/Bou_19973/Bou_79908/Bou_53621/Bou_142479/Bou_50187	9
GO:0071577	zinc ion transmembrane transport	9/3019	38/42930	0.00104429	0.0213711	0.0186208	Bou_42139/Bou_106277/Bou_87157/Bou_31124/Bou_34095/Bou_90712/Bou_35615/Bou_20835/Bou_99525	9
GO:0030775	glucuronoxylan 4-O-methyltransferase activity	6/3019	18/42930	0.00106758	0.0214149	0.0186589	Bou_12450/Bou_140071/Bou_26252/Bou_7605/Bou_121739/Bou_36768	6
GO:0031012	extracellular matrix	6/3019	18/42930	0.00106758	0.0214149	0.0186589	Bou_68513/Bou_6350/Bou_136000/Bou_115450/Bou_136893/Bou_84237	6
GO:1902074	response to salt	20/3019	135/42930	0.00123549	0.0245402	0.021382	Bou_19273/Bou_85731/Bou_68188/Bou_109723/Bou_30303/Bou_22597/Bou_121648/Bou_146275/Bou_98067/Bou_11283/Bou_1184/Bou_150396/Bou_82701/Bou_130389/Bou_133592/Bou_119745/Bou_121530/Bou_55475/Bou_120483/Bou_16736	20
GO:0016688	L-ascorbate peroxidase activity	7/3019	25/42930	0.00131259	0.0258184	0.0224957	Bou_9004/Bou_133765/Bou_148848/Bou_25955/Bou_53108/Bou_99561/Bou_91446	7
GO:0022900	electron transport chain	8/3019	32/42930	0.00135186	0.0263352	0.022946	Bou_132027/Bou_141928/Bou_87257/Bou_137196/Bou_28442/Bou_140548/Bou_122529/Bou_57196	8
GO:0055078	sodium ion homeostasis	5/3019	13/42930	0.00136655	0.026368	0.0229745	Bou_5033/Bou_45188/Bou_40825/Bou_66856/Bou_42599	5
GO:0005774	vacuolar membrane	38/3019	324/42930	0.00141692	0.0270819	0.0235966	Bou_7303/Bou_45345/Bou_54177/Bou_2980/Bou_70431/Bou_6612/Bou_68188/Bou_12527/Bou_34866/Bou_141511/Bou_19680/Bou_89248/Bou_52862/Bou_9138/Bou_127229/Bou_143246/Bou_29085/Bou_80330/Bou_706/Bou_87431/Bou_33670/Bou_90605/Bou_112424/Bou_76369/Bou_49883/Bou_79118/Bou_22247/Bou_56843/Bou_139556/Bou_20918/Bou_79507/Bou_106887/Bou_81421/Bou_136966/Bou_130389/Bou_133592/Bou_120483/Bou_16736	38
GO:0030245	cellulose catabolic process	11/3019	56/42930	0.00159052	0.0299111	0.0260617	Bou_269/Bou_117744/Bou_118462/Bou_140195/Bou_8643/Bou_20565/Bou_124289/Bou_58207/Bou_103163/Bou_82162/Bou_137272	11
GO:0009805	coumarin biosynthetic process	10/3019	48/42930	0.00160924	0.0299111	0.0260617	Bou_6544/Bou_47228/Bou_106131/Bou_67231/Bou_127462/Bou_68538/Bou_95823/Bou_38743/Bou_146667/Bou_16359	10
GO:0050136	NADH dehydrogenase (quinone) activity	10/3019	48/42930	0.00160924	0.0299111	0.0260617	Bou_129866/Bou_46414/Bou_22794/Bou_41474/Bou_5592/Bou_128827/Bou_45846/Bou_60013/Bou_102528/Bou_77440	10
GO:0016757	glycosyltransferase activity	43/3019	382/42930	0.00162931	0.030009	0.026147	Bou_103095/Bou_119668/Bou_43641/Bou_115473/Bou_6473/Bou_138080/Bou_122502/Bou_36670/Bou_24008/Bou_146482/Bou_139246/Bou_130148/Bou_52501/Bou_102542/Bou_72024/Bou_113015/Bou_68935/Bou_114953/Bou_143017/Bou_9120/Bou_139406/Bou_119338/Bou_36198/Bou_94763/Bou_116970/Bou_105454/Bou_106575/Bou_102252/Bou_25588/Bou_150499/Bou_75277/Bou_31781/Bou_104324/Bou_136352/Bou_440/Bou_113039/Bou_129908/Bou_72951/…	43
GO:0140359	ABC-type transporter activity	25/3019	189/42930	0.00174507	0.0318514	0.0277522	Bou_13954/Bou_100979/Bou_103097/Bou_107811/Bou_18320/Bou_40825/Bou_56309/Bou_33891/Bou_56481/Bou_140680/Bou_90482/Bou_108235/Bou_21330/Bou_14279/Bou_50424/Bou_27706/Bou_124554/Bou_130041/Bou_68769/Bou_35681/Bou_81355/Bou_128760/Bou_55544/Bou_131665/Bou_45279	25
GO:0071916	dipeptide transmembrane transporter activity	11/3019	57/42930	0.00184749	0.0332462	0.0289676	Bou_70431/Bou_55403/Bou_138832/Bou_112424/Bou_106243/Bou_144710/Bou_139556/Bou_133660/Bou_136966/Bou_103525/Bou_36575	11
GO:0004427	inorganic diphosphate phosphatase activity	9/3019	41/42930	0.0018543	0.0332462	0.0289676	Bou_54177/Bou_117879/Bou_80330/Bou_36158/Bou_49883/Bou_66163/Bou_7981/Bou_47442/Bou_30293	9
GO:0000774	adenyl-nucleotide exchange factor activity	6/3019	20/42930	0.00197329	0.0343938	0.0299675	Bou_93819/Bou_31047/Bou_72670/Bou_81023/Bou_29447/Bou_26363	6
GO:0010047	fruit dehiscence	5/3019	14/42930	0.00200319	0.0343938	0.0299675	Bou_70339/Bou_47509/Bou_134087/Bou_32482/Bou_126961	5
GO:0010199	organ boundary specification between lateral organs and the meristem	5/3019	14/42930	0.00200319	0.0343938	0.0299675	Bou_147090/Bou_29074/Bou_147180/Bou_133097/Bou_23282	5
GO:0033179	proton-transporting V-type ATPase, V0 domain	5/3019	14/42930	0.00200319	0.0343938	0.0299675	Bou_45938/Bou_2980/Bou_6612/Bou_143246/Bou_90605	5
GO:0043167	ion binding	5/3019	14/42930	0.00200319	0.0343938	0.0299675	Bou_38379/Bou_145285/Bou_140624/Bou_20777/Bou_100463	5
GO:0006833	water transport	8/3019	34/42930	0.00205775	0.0345194	0.0300769	Bou_45056/Bou_86365/Bou_99672/Bou_1314/Bou_52350/Bou_76737/Bou_16158/Bou_95844	8
GO:0015145	monosaccharide transmembrane transporter activity	8/3019	34/42930	0.00205775	0.0345194	0.0300769	Bou_48486/Bou_29497/Bou_93555/Bou_68101/Bou_92054/Bou_91762/Bou_64622/Bou_25753	8
GO:0006869	lipid transport	24/3019	181/42930	0.00206162	0.0345194	0.0300769	Bou_36032/Bou_123517/Bou_80359/Bou_7628/Bou_123809/Bou_103857/Bou_127317/Bou_29628/Bou_55143/Bou_138481/Bou_77302/Bou_75532/Bou_18320/Bou_56309/Bou_79616/Bou_100608/Bou_22992/Bou_139329/Bou_106565/Bou_132221/Bou_90482/Bou_14279/Bou_83863/Bou_120842	24
GO:0030126	COPI vesicle coat	11/3019	58/42930	0.00213727	0.0354927	0.030925	Bou_93414/Bou_121964/Bou_58910/Bou_101833/Bou_64370/Bou_56014/Bou_47196/Bou_110397/Bou_94236/Bou_72535/Bou_59505	11
GO:0005385	zinc ion transmembrane transporter activity	9/3019	42/42930	0.00221478	0.0363331	0.0316572	Bou_42139/Bou_106277/Bou_87157/Bou_31124/Bou_34095/Bou_90712/Bou_35615/Bou_20835/Bou_99525	9
GO:0009699	phenylpropanoid biosynthetic process	16/3019	103/42930	0.00222374	0.0363331	0.0316572	Bou_30609/Bou_81101/Bou_147326/Bou_15322/Bou_39577/Bou_62700/Bou_505/Bou_119516/Bou_48721/Bou_4346/Bou_61928/Bou_104848/Bou_96250/Bou_120932/Bou_53108/Bou_66021	16
GO:0045551	cinnamyl-alcohol dehydrogenase activity	8/3019	35/42930	0.00250515	0.0402812	0.0350972	Bou_81101/Bou_75011/Bou_108450/Bou_53093/Bou_139786/Bou_142521/Bou_138575/Bou_38600	8
GO:0052747	sinapyl alcohol dehydrogenase activity	8/3019	35/42930	0.00250515	0.0402812	0.0350972	Bou_81101/Bou_75011/Bou_108450/Bou_53093/Bou_139786/Bou_142521/Bou_138575/Bou_38600	8
GO:0043622	cortical microtubule organization	15/3019	95/42930	0.0025567	0.0407865	0.0355375	Bou_102989/Bou_18944/Bou_111555/Bou_118462/Bou_37832/Bou_123573/Bou_147313/Bou_31911/Bou_16976/Bou_43234/Bou_103163/Bou_82162/Bou_135057/Bou_9817/Bou_142198	15
GO:0140426	PAMP-triggered immunity signalling pathway	10/3019	51/42930	0.00259382	0.0410552	0.0357716	Bou_5033/Bou_127317/Bou_64358/Bou_55143/Bou_45188/Bou_40825/Bou_66856/Bou_42599/Bou_80822/Bou_35138	10
GO:0006829	zinc ion transport	7/3019	28/42930	0.00268466	0.0421637	0.0367374	Bou_42139/Bou_87157/Bou_34095/Bou_90712/Bou_35615/Bou_20835/Bou_99525	7
GO:0047274	galactinol-sucrose galactosyltransferase activity	5/3019	15/42930	0.00283189	0.0441339	0.0384541	Bou_68461/Bou_55424/Bou_36833/Bou_19638/Bou_86480	5
GO:0050829	defense response to Gram-negative bacterium	10/3019	52/42930	0.00301234	0.0465879	0.0405922	Bou_15521/Bou_82735/Bou_6728/Bou_54037/Bou_135854/Bou_93763/Bou_79435/Bou_124396/Bou_127717/Bou_112937	10
GO:0010119	regulation of stomatal movement	18/3019	126/42930	0.0031638	0.0485595	0.0423101	Bou_89686/Bou_60346/Bou_144758/Bou_14964/Bou_138074/Bou_3111/Bou_81023/Bou_29447/Bou_106648/Bou_44257/Bou_43259/Bou_112673/Bou_133289/Bou_7113/Bou_102588/Bou_82796.2/Bou_12687/Bou_100374	18

## Sheet: Supplementary Table S7
Supplementary Table S7. Up-regulated genes and transcription factors (TFs) enriched in flower development under 6-BA treatment.
Gene ID	qPCR gene	FPKM						log2(FPKM+0.0001)						Annotation
		CK1	CK2	CK3	BA1	BA2	BA3	CK1	CK2	CK3	BA1	BA2	BA3
Bou_28180	COL4	227.137	191.769	195.021	522.992	619.703	551.753	7.82742	7.58322	7.60749	9.03065	9.27543	9.10788	CONSTANS-LIKE 4
Bou_94769	/	1.73565	1.40997	1.30771	5.24443	6.69557	6.86508	0.795563	0.495771	0.387155	2.39081	2.74323	2.7793	CONSTANS-LIKE 4-like
Bou_94468	/	0.395388	0.200045	0.062573	0.83317	1.20669	0.696435	-1.33829	-2.32088	-3.99601	-0.263144	0.271175	-0.521732	NAC domain-containing protein 35-like
Bou_15157	FD	8.84561	4.54041	3.78907	24.5316	25.0174	26.3074	3.14498	2.18285	1.92188	4.61658	4.64487	4.7174	protein FD
Bou_105426	/	1.3057	0.452301	0.158303	4.80787	6.42852	17.7466	0.384938	-1.14433	-2.65833	2.26543	2.68451	4.14948	AP2-like ethylene-responsive transcription factor ANT_1
Bou_55328	/	6.26511	4.47147	6.66055	21.1707	21.7124	27.4647	2.64736	2.16078	2.73566	4.404	4.44046	4.77951	small RNA-O-methyltransferase isoform X1
Bou_36955	AP2	0.442037	0.493265	0	3.30535	2.71523	6.12639	-1.17743	-1.01927	-13.2877	1.72485	1.44113	2.61506	APETALA2-like protein 3
Bou_119245	/	12.6206	6.5601	8.03377	19.1803	20.8077	26.7214	3.65771	2.71374	3.0061	4.26156	4.37905	4.73993	FRIGIDA-like protein 3
Bou_138864	/	0.380193	0.601887	0.26221	0.924959	0.998652	0.885485	-1.39482	-0.732196	-1.93066	-0.112383	-0.00180161	-0.175297	uncharacterized protein LOC110730216
Bou_145745	/	0	0	0.062212	0.699938	0.426531	0.56794	-13.2877	-13.2877	-4.00435	-0.514495	-1.22894	-0.815936	squamosa promoter-binding-like protein 4_1
Bou_89536	/	0	0	0	0.152246	0.154935	0.080749	-13.2877	-13.2877	-13.2877	-2.71458	-2.68933	-3.62863	histidine kinase 2-like_1
Bou_103072	/	0	0	0	0.461308	0.991009	0.998223	-13.2877	-13.2877	-13.2877	-1.11589	-0.0128844	-0.00242143	transcription factor TGA2-like_1
Bou_82968	/	0.029399	0.02728	0.014472	0.190722	0.054543	0.345174	-5.08319	-5.19073	-6.10066	-2.3897	-4.19382	-1.53419	VIN3-like protein 2
Bou_35915	/	0	0	0	0.663682	0.151839	0.483014	-13.2877	-13.2877	-13.2877	-0.591219	-2.71844	-1.04956	transcription factor MYB17_1
Bou_109859	/	0	0	0	0.050297	0.090371	0.068075	-13.2877	-13.2877	-13.2877	-4.31052	-3.4664	-3.87461	PWWP domain-containing protein 1
Bou_130833	/	11.8483	10.5523	7.1954	18.1814	21.5472	24.9545	3.56662	3.3995	2.84709	4.1844	4.42944	4.64124	protein EARLY FLOWERING 3-like
Bou_95015	/	0	0	0	0.266735	1.12513	1.06729	-13.2877	-13.2877	-13.2877	-1.90598	0.170225	0.0940928	developmental protein SEPALLATA 1-like
Bou_108140	/	2.15434	0.401161	0.5045	2.82662	2.92993	9.00362	1.10731	-1.31739	-0.986788	1.49913	1.55091	3.17052	AP2-like ethylene-responsive transcription factor ANT_2
Bou_123734	/	0	0	0.015042	0.113761	0.122031	0.169606	-13.2877	-13.2877	-6.0453	-3.13465	-3.0335	-2.55889	AP2-like ethylene-responsive transcription factor ANT_3
Bou_111971	/	0	0	0	0.620863	0.552505	1.31115	-13.2877	-13.2877	-13.2877	-0.687421	-0.855679	0.390938	agamous-like MADS-box protein MADS2
Bou_23331	/	0	0	0	2.93642	3.2351	5.24576	-13.2877	-13.2877	-13.2877	1.55411	1.69386	2.39118	transcription factor MYB17_2
Bou_92779	/	37.2742	28.9938	17.5591	60.8266	65.8818	48.0443	5.22011	4.85768	4.13415	5.92663	6.04181	5.5863	squamosa promoter-binding protein 1
Bou_45906.1	/	0.324966	0.174544	0.189776	1.51164	1.809	3.04132	-1.6212	-2.51751	-2.39687	0.596206	0.855276	1.60475	transcription factor AS1_1
Bou_109997	/	5.40431	4.46323	5.77556	14.3195	14.6726	15.0497	2.43414	2.15812	2.52999	3.83992	3.87506	3.91167	FRIGIDA-like protein 4a_1
Bou_121037	/	0	0	0.051492	0.431046	0.553204	0.913258	-13.2877	-13.2877	-4.27671	-1.21375	-0.853856	-0.130748	zinc finger protein CONSTANS-LIKE 7_1
Bou_142229	/	0.361797	0.374626	0.172457	1.15772	1.2894	1.14012	-1.46635	-1.41609	-2.53486	0.21141	0.366812	0.189312	phosphatidylinositol 4-kinase gamma 3-like
Bou_96950	/	0.278158	0.07336	0.171042	0.527509	0.476947	0.887906	-1.8455	-3.7669	-2.54673	-0.922459	-1.0678	-0.171359	AP2-like ethylene-responsive transcription factor ANT _4
Bou_80491.1	/	8.70194	2.54301	3.26213	32.6176	37.7548	41.4577	3.12135	1.34659	1.70586	5.02758	5.23859	5.37357	transcription factor AS1_2
Bou_132399	/	112.625	79.2753	97.4437	274.72	298.442	370.44	6.81539	6.3088	6.6065	8.10182	8.22131	8.5331	FRIGIDA-like protein 4a_2
Bou_69076	/	0	0	0	0.184148	0.877462	1.68492	-13.2877	-13.2877	-13.2877	-2.44028	-0.188427	0.752769	transcriptional regulator SUPERMAN-like
Bou_13777	/	2.7523	1.85151	1.59812	4.93199	6.73077	7.43854	1.46069	0.888783	0.676466	2.3022	2.75079	2.89504	zinc finger protein CONSTANS-LIKE 7_2
Bou_142853	/	0.119469	0	0	1.33837	1.15659	4.31123	-3.06408	-13.2877	-13.2877	0.420588	0.210007	2.10813	axial regulator YABBY 1-like
Bou_108736	/	167.474	129.202	148.67	457.073	546.488	628.105	7.38779	7.01349	7.21597	8.83628	9.09405	9.29486	FRIGIDA-like protein 4a_3
Bou_36928	/	1.88432	0.911626	1.22738	8.86016	7.50338	12.5169	0.91412	-0.133328	0.295701	3.14735	2.90756	3.64582	uncharacterized protein LOC110784951 isoform X1
Bou_138610	/	0	0	0	1.27582	0.956802	0.878127	-13.2877	-13.2877	-13.2877	0.351539	-0.0635569	-0.187334	PREDICTED: B3 domain-containing protein Os03g0120900
Bou_85717	/	0	0	0.049653	2.88733	2.95307	6.20347	-13.2877	-13.2877	-4.32907	1.52978	1.56226	2.6331	transcription factor MYB17_3
Bou_128606	/	1.41404	0.63816	0.629909	3.69753	2.09803	11.4446	0.499927	-0.647784	-0.666556	1.8866	1.0691	3.51661	tryptophan aminotransferase-related protein 2
Bou_142105	SPL4	6.72958	1.13316	3.17406	30.4209	35.2146	31.7551	2.75054	0.180475	1.66637	4.92699	5.13811	4.98892	squamosa promoter-binding-like protein 4_2
Bou_21258	/	9.15717	7.08401	4.95317	9.49548	23.371	16.6111	3.19492	2.82459	2.30838	3.24726	4.54666	4.05409	heterogeneous nuclear ribonucleoprotein Q
Bou_15759.1	/	0	0	0	0	0.710726	0.089374	-13.2877	-13.2877	-13.2877	-13.2877	-0.492432	-3.48239	transcriptional corepressor LEUNIG isoform X1
Bou_64595	FLC	6.59367	7.64119	4.46577	21.2571	27.6632	36.9573	2.7211	2.93382	2.15894	4.40988	4.7899	5.20779	MADS-box transcription factor 23 isoform X2/ FLOWERING LOCUS C
Bou_90096	/	2.67866	2.95004	1.58288	5.40732	4.4168	5.51497	1.42157	1.56079	0.662638	2.43494	2.14303	2.46338	cyclic dof factor 2-like isoform X1
Bou_65469	/	0.944948	0.456309	0.381792	1.66755	2.24	1.94032	-0.0815405	-1.1316	-1.38876	0.737815	1.16357	0.956367	regulatory protein NPR5-like
Bou_71620	/	6.82616	6.48208	6.06805	19.8518	19.1182	20.8235	2.7711	2.69648	2.60126	4.31121	4.25688	4.38015	cyclic dof factor 3-like
Bou_56467	/	20.0946	14.4513	10.3103	28.9397	30.9896	32.2616	4.32875	3.85314	3.36603	4.85498	4.95372	5.01175	chromatin remodeling protein SHL-like isoform X1
Bou_145110	/	10.9064	4.70333	3.44567	29.7897	30.0664	24.8526	3.44711	2.23371	1.78483	4.89674	4.91008	4.63533	histidine kinase 2-like_2
Bou_86121	/	0.274235	0.180226	0	1.95018	1.7184	1.45782	-1.86599	-2.47132	-13.2877	0.963681	0.781146	0.543908	histidine kinase 2-like_3
Bou_67474	WUS3	0.294992	0	0	1.63512	2.0518	4.19546	-1.76076	-13.2877	-13.2877	0.709485	1.03696	2.06886	WUSCHEL-related homeobox 3-like
Bou_50679	/	19.8557	5.39271	6.05055	32.2631	44.319	36.4363	4.31149	2.43104	2.59709	5.01182	5.46986	5.18731	transcription factor DIVARICATA-like
Bou_17777	COL3	15.7727	35.4199	28.7535	92.6756	96.2985	50.4231	3.97937	5.14649	4.84567	6.53412	6.58944	5.65601	B-box zinc finger protein 32_1
Bou_88241	/	0	0	0	0.57534	1.52487	3.13838	-13.2877	-13.2877	-13.2877	-0.797263	0.608784	1.65007	protein UNUSUAL FLORAL ORGANS
Bou_127964	/	3.76867	3.90347	2.43596	6.61447	5.34726	12.4139	1.91409	1.96479	1.28455	2.72565	2.41883	3.6339	AP2-like ethylene-responsive transcription factor ANT_5
Bou_1590	/	2.67267	1.61036	1.81615	4.18576	4.29435	5.78137	1.41834	0.687469	0.860965	2.06552	2.10247	2.53144	inactive leucine-rich repeat receptor-like protein kinase CORYNE
Bou_98589.1	/	0.084331	0.294029	0.530043	2.99526	4.57457	8.55299	-3.56608	-1.76548	-0.915547	1.58273	2.19367	3.09645	transcription factor TGA2-like_2
Bou_135095	/	0.178066	0.173251	0	3.52181	4.37386	9.45039	-2.48871	-2.52823	-13.2877	1.81636	2.12894	3.24039	zinc finger protein JAGGED-like isoform X2
Bou_48983	/	1.24314	0.211285	0.332006	3.2043	3.94777	4.74075	0.314105	-2.24206	-1.59028	1.68006	1.98108	2.24514	UDP-glycosyltransferase 87A2
Bou_142616	/	0	0	0	0.225951	0.192144	0.579052	-13.2877	-13.2877	-13.2877	-2.14528	-2.37899	-0.787986	UDP-glycosyltransferase 87A1-like
Bou_50176	/	7.75059	3.67332	5.83893	20.3266	18.1872	25.9103	2.95433	1.87712	2.54573	4.34531	4.18486	4.69546	WD-40 repeat-containing protein MSI4-like_1
Bou_1932	/	17.8181	22.7815	16.6078	48.9877	48.2227	25.8559	4.15528	4.5098	4.0538	5.61435	5.59164	4.69243	B-box zinc finger protein 32_2
Bou_12141	/	1.90718	0.903954	1.26393	3.0115	3.23594	4.58508	0.931514	-0.145519	0.338031	1.59053	1.69423	2.19698	AP2-like ethylene-responsive transcription factor ANT_6
Bou_13982	/	1.17465	0.388675	0.465372	1.90265	1.74334	3.4057	0.232359	-1.36299	-1.10323	0.928083	0.801935	1.76799	WD-40 repeat-containing protein MSI4-like_2
Bou_47585	/	3.04858	1.87714	1.16799	9.60477	10.7646	10.139	1.60819	0.908611	0.224149	3.26377	3.42824	3.34186	zinc finger protein CONSTANS-LIKE 4
Bou_13471	/	1.58669	1.02206	1.27581	3.99177	3.84755	7.96282	0.666113	0.0316253	0.351521	1.99706	1.94398	2.9933	BTB/POZ domain-containing protein NPY1-like
Bou_58751	/	0.482324	0.444639	0.350973	0.758223	0.735249	1.36356	-1.05163	-1.16897	-1.51016	-0.399116	-0.443499	0.447484	uncharacterized protein LOC104882963 isoform X1
Bou_111680	/	0.040408	0	0	0.448942	0.459649	1.58895	-4.62565	-13.2877	-13.2877	-1.15508	-1.12108	0.66816	AP2-like ethylene-responsive transcription factor ANT_7

## Sheet: Supplementary Table S8
Supplementary Table S8. Up-regulated genes enriched in photoperiodism regulation of flowering under 6-BA treatment.
Gene ID	FPKM						log2(FPKM+0.0001)						Annotation
	CK1	CK2	CK3	BA1	BA2	BA3	CK1	CK2	CK3	BA1	BA2	BA3
Bou_15157	8.84561	4.54041	3.78907	24.5316	25.0174	26.3074	3.14498	2.18285	1.92188	4.61658	4.64487	4.7174	protein FD
Bou_138864	0.380193	0.601887	0.26221	0.924959	0.998652	0.885485	-1.39482	-0.732196	-1.93066	-0.112383	-0.00180161	-0.175297	uncharacterized protein LOC110730216
Bou_1724.2	0	0	0	0.055083	0.093271	0.068612	-13.2877	-13.2877	-13.2877	-4.17963	-3.42088	-3.86329	uncharacterized protein LOC110700689
Bou_42647	0.387056	2.07838	1.0743	7.90742	9.7446	6.0953	-1.36901	1.05553	0.103535	2.98322	3.28462	2.60772	protein OXIDATIVE STRESS 3_1
Bou_109859	0	0	0	0.050297	0.090371	0.068075	-13.2877	-13.2877	-13.2877	-4.31052	-3.4664	-3.87461	PWWP domain-containing protein 1
Bou_130833	11.8483	10.5523	7.1954	18.1814	21.5472	24.9545	3.56662	3.3995	2.84709	4.1844	4.42944	4.64124	protein EARLY FLOWERING 3-like
Bou_130315	0.791097	0.978692	1.05871	1.94604	2.61322	2.4666	-0.337891	-0.0309258	0.0824492	0.960614	1.38589	1.30259	uncharacterized protein LOC130804859
Bou_121037	0	0	0.051492	0.431046	0.553204	0.913258	-13.2877	-13.2877	-4.27671	-1.21375	-0.853856	-0.130748	zinc finger protein CONSTANS-LIKE 7_1
Bou_13777	2.7523	1.85151	1.59812	4.93199	6.73077	7.43854	1.46069	0.888783	0.676466	2.3022	2.75079	2.89504	zinc finger protein CONSTANS-LIKE 7_2
Bou_132524	0.36002	0.240367	0.130864	0.803223	1.09421	0.946713	-1.47345	-2.05609	-2.93276	-0.315948	0.130021	-0.0788486	lysine-specific demethylase JMJ27-like
Bou_136783	0	0.125591	0	0.521693	1.02481	0.752634	-13.2877	-2.99205	-13.2877	-0.938451	0.0355	-0.409788	protein OXIDATIVE STRESS 3_2
Bou_16201	3.60522	1.04277	0.277455	8.03215	6.20424	6.56859	1.85013	0.0605552	-1.84915	3.0058	2.63328	2.71561	uncharacterized protein LOC104888238
Bou_4129	3.87764	1.42504	1.17161	27.3303	43.0758	38.7393	1.95522	0.511107	0.228613	4.77243	5.42881	5.27573	protein OXIDATIVE STRESS 3_3
Bou_62763	24.7291	15.2326	13.1292	84.0046	79.4498	63.525	4.62814	3.9291	3.71472	6.3924	6.31197	5.98925	transcription factor bHLH122-like
Bou_56467	20.0946	14.4513	10.3103	28.9397	30.9896	32.2616	4.32875	3.85314	3.36603	4.85498	4.95372	5.01175	chromatin remodeling protein SHL-like
Bou_146023	8.21045	13.6112	10.27	44.6836	74.9803	36.8264	3.03748	3.76674	3.36038	5.48168	6.22844	5.20267	protein OXIDATIVE STRESS 3_4
Bou_132874	1.67415	0.80194	0.274397	4.21366	3.62899	6.77231	0.743514	-0.318254	-1.86514	2.07511	1.85961	2.75967	B3 domain-containing protein REM20-like
Bou_6983	5.38357	2.87495	2.32356	12.5784	18.1286	10.2606	2.42859	1.52359	1.2164	3.65289	4.18021	3.35906	serotonin N-acetyltransferase 2
Bou_50176	7.75059	3.67332	5.83893	20.3266	18.1872	25.9103	2.95433	1.87712	2.54573	4.34531	4.18486	4.69546	WD-40 repeat-containing protein MSI4-like_1
Bou_13982	1.17465	0.388675	0.465372	1.90265	1.74334	3.4057	0.232359	-1.36299	-1.10323	0.928083	0.801935	1.76799	WD-40 repeat-containing protein MSI4-like_2
